# Supplementary material for: Poly[bis­(μ6-benzene-1,3,5-tricarboxyl­ato-κ7 O 1,O 1′:O 1′:O 3:O 3′:O 5:O 5′)tetra­kis­(dimethyl­formamide-κO)trimagnesium(II)]
Source: Acta Crystallogr Sect E Struct Rep Online. 2012 May 31;68(Pt 6):m852–3. doi: 10.1107/S1600536812023240 (PMC3379189; doi:10.1107/S1600536812023240)
Supplement: Supplementary file 2 [file e-68-0m852-Isup2.hkl]

# 
# h,k,l, Fc-squared, Fo-squared, sigma(Fo-squared) and status flag 
# 
data_I
_shelx_title ' Mg_BTC_11 in P2(1)/c' 
_shelx_refln_list_code          4 
_shelx_F_calc_maximum      240.00 
_exptl_crystal_F_000      1624.00 
_reflns_d_resolution_high  0.8654 
 
loop_ 
 _symmetry_equiv_pos_as_xyz 
 'x, y, z' 
 '-x, y+1/2, -z+1/2' 
 '-x, -y, -z' 
 'x, -y-1/2, z-1/2' 
 
_cell_length_a    17.5660 
_cell_length_b    11.9612 
_cell_length_c    18.5145 
_cell_angle_alpha  90.000 
_cell_angle_beta  116.647 
_cell_angle_gamma  90.000 
 
_shelx_F_squared_multiplier     1.000 
 
loop_ 
 _refln_index_h 
 _refln_index_k 
 _refln_index_l 
 _refln_F_squared_calc 
 _refln_F_squared_meas 
 _refln_F_squared_sigma 
 _refln_observed_status 
   1   0   0      325.74      310.30     12.97 o 
   2   0   0    33475.89    32466.45    932.35 o 
   3   0   0     1741.77     1879.98     55.41 o 
   4   0   0    14333.61    13526.43    129.57 o 
   5   0   0       79.86       34.07     87.30 o 
   6   0   0     2572.13     2713.84     75.07 o 
   7   0   0      103.05      -90.04     90.04 o 
   8   0   0      709.90      800.69     45.52 o 
   9   0   0    21479.30    21001.60    660.08 o 
  10   0   0    10909.27    11168.87    188.65 o 
  11   0   0     5848.39     5928.20    259.31 o 
  12   0   0     5978.76     5353.12    208.89 o 
  13   0   0       81.51     -130.13    130.13 o 
  14   0   0     1915.87     1924.29     75.20 o 
  15   0   0       37.87      117.23     54.91 o 
  16   0   0      289.91      276.52     58.06 o 
  17   0   0      412.33      375.86     90.18 o 
   1   1   0    20098.65    19175.75    267.37 o 
   2   1   0     2883.06     2875.51    123.32 o 
   3   1   0    22781.87    20943.95    849.09 o 
   4   1   0    11370.18    10983.22    305.41 o 
   5   1   0    10615.17    10157.00    176.91 o 
   6   1   0     3725.93     3779.34    107.15 o 
   7   1   0     1935.04     1680.48     52.39 o 
   8   1   0     1801.41     2207.33     54.44 o 
   9   1   0      117.34       71.50     38.26 o 
  10   1   0     3369.33     3514.72    102.00 o 
  11   1   0      125.44      160.34    105.26 o 
  12   1   0      386.52      421.81    200.82 o 
  13   1   0       14.18      -40.98    125.12 o 
  14   1   0       42.81      -78.80    157.03 o 
  15   1   0      566.66      498.21     68.28 o 
  16   1   0      117.05      105.55    144.06 o 
  17   1   0       74.60       62.84     58.30 o 
   0   2   0       16.38      -44.95     85.86 o 
   1   2   0      192.74      198.30     28.24 o 
   2   2   0     5072.80     4787.87    116.98 o 
   3   2   0     1606.81     1382.45     36.26 o 
   4   2   0      412.49      349.98     23.02 o 
   5   2   0     3106.31     3120.83     92.45 o 
   6   2   0      416.31      373.38     90.47 o 
   7   2   0     5114.03     5573.75    131.41 o 
   8   2   0       66.84       98.63     98.57 o 
   9   2   0       39.39       54.97     97.57 o 
  10   2   0     4060.77     3814.55    111.55 o 
  11   2   0       50.39      -95.92    108.95 o 
  12   2   0     1227.51     1222.57     92.77 o 
  13   2   0        2.23       59.04    169.70 o 
  14   2   0      283.76      218.84     60.51 o 
  15   2   0      121.62      106.26    142.57 o 
  16   2   0        0.22      -72.19    145.40 o 
  17   2   0      165.04      221.06    150.34 o 
   1   3   0     8705.64     8210.75    111.18 o 
   2   3   0    23797.25    21900.79    161.15 o 
   3   3   0    17950.77    17086.29    154.02 o 
   4   3   0     3567.99     4013.16    105.28 o 
   5   3   0     2494.34     2605.82     75.44 o 
   6   3   0    15418.79    15912.96    179.27 o 
   7   3   0       47.92      -13.71     97.67 o 
   8   3   0     4309.21     4103.87    153.57 o 
   9   3   0     1110.67     1113.88     37.73 o 
  10   3   0     3722.95     3626.11    100.65 o 
  11   3   0       39.03       80.31    103.86 o 
  12   3   0      299.74      133.98    168.84 o 
  13   3   0      109.58      144.55    127.70 o 
  14   3   0        1.06       55.96    130.45 o 
  15   3   0      209.05       80.86    146.20 o 
  16   3   0      102.49       22.25    158.30 o 
  17   3   0        0.04       64.94    155.38 o 
   0   4   0     5586.66     4831.76    149.25 o 
   1   4   0     1321.91     1228.24     78.08 o 
   2   4   0     9188.26     8079.68    166.82 o 
   3   4   0       25.33      120.77     81.28 o 
   4   4   0      109.95       81.87     85.56 o 
   5   4   0     9564.94     9282.61    149.30 o 
   6   4   0        0.15      -54.11     94.73 o 
   7   4   0     2942.66     2938.47     89.87 o 
   8   4   0      947.10     1023.33     32.16 o 
   9   4   0      562.29      541.15     53.59 o 
  10   4   0      237.59      188.83     31.77 o 
  11   4   0      836.35      914.36     36.06 o 
  12   4   0     1037.62      920.71     72.61 o 
  13   4   0      141.34       21.83    134.09 o 
  14   4   0      375.06      340.27     58.59 o 
  15   4   0      972.93      836.28     45.23 o 
  16   4   0      215.82      138.31    164.82 o 
   1   5   0       23.21       14.06     86.18 o 
   2   5   0     1089.09     1095.37     33.36 o 
   3   5   0      502.17      578.52     51.29 o 
   4   5   0       21.86      -95.14     95.14 o 
   5   5   0      752.04      941.21     42.64 o 
   6   5   0      793.07      797.16     31.37 o 
   7   5   0      850.00      810.58     44.08 o 
   8   5   0     1414.70     1503.11     52.44 o 
   9   5   0       10.14     -104.27    104.27 o 
  10   5   0     1802.20     1625.09     86.44 o 
  11   5   0      130.34      -37.67    347.18 o 
  12   5   0       20.32       46.76    131.81 o 
  13   5   0        1.36     -583.15    636.74 o 
  14   5   0      597.59      492.44    117.26 o 
  15   5   0       66.06      286.92    144.43 o 
  16   5   0        8.60      -46.32    155.01 o 
   0   6   0     1848.85     1985.72     80.67 o 
   1   6   0       87.02       45.55     93.67 o 
   2   6   0      313.35      366.05     41.49 o 
   3   6   0     4932.24     5392.23    208.89 o 
   4   6   0       17.06     -100.64    100.64 o 
   5   6   0     3361.84     3269.22    198.23 o 
   6   6   0     1352.14     1269.36     43.44 o 
   7   6   0     3020.70     3236.14    103.82 o 
   8   6   0      842.40      867.55     42.64 o 
   9   6   0       14.51     -111.01    130.81 o 
  10   6   0     1076.89     1180.18     50.42 o 
  11   6   0       75.89      221.12    128.01 o 
  12   6   0      517.33      294.99    143.32 o 
  13   6   0        0.08      126.38    140.15 o 
  14   6   0      541.40      482.78    126.77 o 
  15   6   0       82.38      172.19    155.44 o 
   1   7   0      200.51      155.00    100.03 o 
   2   7   0     4805.59     4832.98    138.31 o 
   3   7   0      284.39      369.65     29.95 o 
   4   7   0    10439.77     9519.04    181.72 o 
   5   7   0      219.58      276.73     63.39 o 
   6   7   0     2063.83     2086.15     87.01 o 
   7   7   0      751.16      732.67     34.43 o 
   8   7   0       73.07      175.96    116.33 o 
   9   7   0      325.34      199.91    126.69 o 
  10   7   0      109.73      -40.92    227.61 o 
  11   7   0     2638.27     2877.80    188.14 o 
  12   7   0        3.86     -161.35    161.35 o 
  13   7   0       19.89      -36.29    144.85 o 
  14   7   0      125.45       72.65    140.60 o 
   0   8   0     8654.49     8698.90    247.21 o 
   1   8   0     1557.98     1538.40     46.45 o 
   2   8   0     3168.73     3190.70     90.73 o 
   3   8   0       40.19      -63.60    101.66 o 
   4   8   0      149.72      233.40    106.10 o 
   5   8   0     1124.05     1011.05     36.06 o 
   6   8   0      890.88      906.73     36.47 o 
   7   8   0     4037.41     3922.81    110.11 o 
   8   8   0      157.99       85.96    133.83 o 
   9   8   0     2293.28     2328.76     77.60 o 
  10   8   0        2.89      199.89    132.38 o 
  11   8   0     1005.14      907.13     53.01 o 
  12   8   0      221.55      128.12    174.60 o 
  13   8   0      161.34       73.87    181.80 o 
  14   8   0      980.84     1022.05     49.91 o 
   1   9   0     5507.95     5614.57    162.24 o 
   2   9   0      602.54      671.44     41.78 o 
   3   9   0       72.30       82.19    112.08 o 
   4   9   0     1852.88     1877.93    102.57 o 
   5   9   0      874.85      920.90     38.91 o 
   6   9   0      208.00      164.32     51.93 o 
   7   9   0       70.66       61.74    104.59 o 
   8   9   0     1277.30     1535.38    175.18 o 
   9   9   0       86.22       32.56    140.15 o 
  10   9   0     2279.61     2575.75    310.88 o 
  11   9   0      591.89      538.25     45.43 o 
  12   9   0      191.80      201.22     74.33 o 
   0  10   0      616.13      612.54     55.90 o 
   1  10   0       15.40       90.20    151.84 o 
   2  10   0        4.41      -10.70    127.25 o 
   3  10   0      100.87      -27.15    501.62 o 
   4  10   0      436.54      163.81    144.85 o 
   5  10   0        6.79      -91.36    134.01 o 
   6  10   0        0.52       67.13    135.28 o 
   7  10   0       19.10      110.83    135.44 o 
   8  10   0     2308.59     2310.48     64.83 o 
   9  10   0      272.92      324.20    144.64 o 
  10  10   0       44.53      -13.85    183.53 o 
  11  10   0       32.79      239.20    145.17 o 
   1  11   0       16.97       12.19    136.96 o 
   2  11   0        1.23     -143.78    191.89 o 
   3  11   0      502.25      304.09    147.09 o 
   4  11   0      200.16      156.52    140.78 o 
   5  11   0       37.16        2.25    144.16 o 
   6  11   0        3.51      227.69    143.66 o 
   7  11   0      669.33      583.85    110.06 o 
   8  11   0      204.43      235.86     64.19 o 
   9  11   0        1.64      -24.87    152.91 o 
  10  11   0      174.85      263.92     65.69 o 
   0  12   0      100.94      -39.76    213.78 o 
   1  12   0     1447.55     1354.85     53.30 o 
   2  12   0      452.45      370.74     60.82 o 
   3  12   0      421.24      504.50     76.35 o 
   4  12   0        2.31      -54.67    274.29 o 
   5  12   0       23.70      133.47    168.65 o 
   6  12   0      129.71      171.13    173.78 o 
   7  12   0      258.58      283.57     63.89 o 
   1  13   0       82.52       48.14    152.58 o 
   2  13   0       16.88      -86.06    195.63 o 
   3  13   0      317.70      272.29     65.31 o 
   4  13   0      944.39      977.75     50.93 o 
 -17   1   1      224.40      110.06    234.53 o 
 -16   1   1       11.67      165.96    194.77 o 
 -15   1   1       33.81     -197.65    197.65 o 
 -14   1   1      231.98       86.44    183.82 o 
 -13   1   1      353.03      341.71     48.98 o 
 -12   1   1      474.46      470.79     46.68 o 
 -11   1   1     7403.60     7007.06    226.46 o 
 -10   1   1       88.86      119.28    141.75 o 
  -9   1   1     6127.84     6350.73    206.29 o 
  -8   1   1       23.78     -138.30    138.30 o 
  -7   1   1      460.36      550.88     36.30 o 
  -6   1   1     8148.24     7973.99    180.94 o 
  -5   1   1     5365.42     4796.61    150.40 o 
  -4   1   1     4166.21     3965.68    144.06 o 
  -3   1   1     3822.99     3530.61    115.25 o 
  -2   1   1     6106.92     5987.12    108.91 o 
  -1   1   1    27177.74    23804.42    142.91 o 
   0   1   1    11371.36    12159.21    109.49 o 
   1   1   1     5693.80     6414.69    107.18 o 
   2   1   1     1368.16      956.56     43.22 o 
   3   1   1      673.14      766.97     36.88 o 
   4   1   1      175.30      200.53    110.06 o 
   5   1   1       30.92       87.01    112.94 o 
   6   1   1     1213.66     1133.46     52.44 o 
   7   1   1     3132.22     3066.17    125.04 o 
   8   1   1     6931.27     6300.02    207.45 o 
   9   1   1        7.05       92.20    138.30 o 
  10   1   1     4776.10     4558.05    196.50 o 
  11   1   1     2851.02     2828.76    113.52 o 
  12   1   1     1194.01     1336.30     55.32 o 
  13   1   1     1696.13     1652.65     82.98 o 
  14   1   1        8.54     -206.87    206.87 o 
  15   1   1       75.80       15.56    209.75 o 
  16   1   1      353.00      406.25    218.39 o 
  17   1   1      406.23       63.39    238.56 o 
 -17   2   1      460.63      516.31     68.57 o 
 -16   2   1       20.18      376.86    207.45 o 
 -15   2   1        0.76      176.91    191.31 o 
 -14   2   1       70.55      155.58     54.17 o 
 -13   2   1      387.71      199.38     51.29 o 
 -12   2   1       32.69      147.52    153.86 o 
 -11   2   1      289.80      132.53    153.86 o 
 -10   2   1      996.24      831.51     44.37 o 
  -9   2   1     4405.73     4400.16    188.43 o 
  -8   2   1     1326.54     1396.23     76.06 o 
  -7   2   1     1285.74     1142.11     48.98 o 
  -6   2   1     6752.79     6693.01    173.45 o 
  -5   2   1     1985.59     1917.15     72.61 o 
  -4   2   1     6803.30     6631.36    155.58 o 
  -3   2   1      365.13      171.72    106.03 o 
  -2   2   1     1312.22     1221.63     54.17 o 
  -1   2   1     4760.26     4268.20    114.10 o 
   0   2   1      656.77      647.12     28.81 o 
   1   2   1    16265.55    16274.71    174.02 o 
   2   2   1    50083.32    47350.69    286.39 o 
   3   2   1      328.82      216.09     31.69 o 
   4   2   1      467.89      537.63     34.57 o 
   5   2   1        4.13      206.87    115.82 o 
   6   2   1     3907.42     4626.62    175.75 o 
   7   2   1      149.59      197.07    140.60 o 
   8   2   1     1884.42     1789.80     85.28 o 
   9   2   1      315.34       95.08    151.55 o 
  10   2   1      671.92      776.77     47.25 o 
  12   2   1        0.30     -176.91    176.91 o 
  13   2   1      536.76      586.03     58.20 o 
  14   2   1       22.35      107.76    199.38 o 
  15   2   1      135.22      -31.69    205.72 o 
  16   2   1       48.22      -73.18    245.48 o 
 -17   3   1      208.38      258.15     63.39 o 
 -16   3   1       67.21        8.07    208.60 o 
 -15   3   1      744.32      797.51     61.66 o 
 -14   3   1       18.28     -150.97    179.79 o 
 -13   3   1       53.55      159.62    173.45 o 
 -12   3   1       53.04       -5.76    168.26 o 
 -11   3   1     1528.35     1414.67     66.27 o 
 -10   3   1      635.45      713.96     43.79 o 
  -9   3   1     3623.75     3365.81    139.45 o 
  -8   3   1     3053.27     3026.41    146.94 o 
  -7   3   1     1051.90      992.28     47.83 o 
  -6   3   1      293.26      131.38    126.77 o 
  -5   3   1     2433.38     2047.38     93.93 o 
  -4   3   1        5.27      184.97    107.76 o 
  -3   3   1     3900.83     4084.96    141.18 o 
  -2   3   1      872.94      699.55     34.00 o 
  -1   3   1      428.67      395.88     32.27 o 
   0   3   1    13864.20    13804.37    182.67 o 
   1   3   1     2044.95     1607.71     76.06 o 
   2   3   1     1468.46     1603.10     61.08 o 
   3   3   1     8528.62     6676.88    170.57 o 
   4   3   1     4596.27     4940.09    162.50 o 
   5   3   1      105.46      -31.12    123.89 o 
   6   3   1       10.45      -93.93    128.50 o 
   7   3   1     1921.85     2110.19     80.67 o 
   8   3   1        7.75       -4.03    138.30 o 
   9   3   1      494.22      567.60     43.79 o 
  10   3   1      771.81      800.97     47.83 o 
  11   3   1     2243.25     2333.77    100.84 o 
  12   3   1     3048.10     3054.07    133.11 o 
  13   3   1      497.96      155.58    203.99 o 
  14   3   1      123.73      297.92    200.53 o 
  15   3   1       60.76      121.59    218.39 o 
  16   3   1     2732.02     3149.72    131.38 o 
 -17   4   1       12.14       44.95    211.48 o 
 -16   4   1      646.96      850.53     69.72 o 
 -15   4   1      265.77      235.11    193.62 o 
 -14   4   1      891.37      688.61     62.23 o 
 -13   4   1        2.59       20.17    178.06 o 
 -12   4   1        5.24     -178.06    178.06 o 
 -11   4   1      422.50      435.06     47.83 o 
 -10   4   1       39.77      -39.76    147.52 o 
  -9   4   1     4610.63     4063.64    195.92 o 
  -8   4   1     1185.67     1159.97     52.44 o 
  -7   4   1      524.93      551.46     41.49 o 
  -6   4   1     8492.36     8891.94    219.55 o 
  -5   4   1    13694.46    13895.42    244.33 o 
  -4   4   1     1540.48     1747.16     65.69 o 
  -3   4   1        0.66       95.08    114.10 o 
  -2   4   1     8263.86     8173.37    178.06 o 
  -1   4   1     4757.94     4877.86    153.28 o 
   0   4   1      391.37      303.10     33.42 o 
   1   4   1     1110.33     1072.96     47.25 o 
   2   4   1      270.97      -80.67    127.93 o 
   3   4   1     6518.83     7283.08    187.85 o 
   4   4   1    13948.45    14414.04    244.33 o 
   5   4   1      675.15      786.57     41.49 o 
   6   4   1     4137.85     4489.48    183.82 o 
   7   4   1      275.61      237.99     42.07 o 
   8   4   1     4490.17     4369.04    190.74 o 
   9   4   1     2515.38     2550.43    100.27 o 
  10   4   1        0.05       53.01    155.58 o 
  11   4   1      778.11      870.70     54.17 o 
  12   4   1       26.64     -144.06    182.67 o 
  13   4   1      430.65      517.46     59.93 o 
  14   4   1      402.41      346.90    223.58 o 
  15   4   1     3239.17     3175.05    190.73 o 
  16   4   1        5.44     -237.41    237.41 o 
 -16   5   1      909.92      895.47     73.18 o 
 -15   5   1      194.11      106.03    209.75 o 
 -14   5   1      844.76      771.01     61.66 o 
 -13   5   1      730.73      748.53     58.78 o 
 -12   5   1        0.33      -96.81    185.55 o 
 -11   5   1      279.19      320.39     50.13 o 
 -10   5   1     1789.55     1763.29     81.83 o 
  -9   5   1     3140.14     3481.06    129.65 o 
  -8   5   1     2809.90     2888.11     95.08 o 
  -7   5   1     1826.25     2065.24     95.08 o 
  -6   5   1     1269.48     1238.91     44.95 o 
  -5   5   1     6467.14     6798.46    204.56 o 
  -4   5   1     1692.15     1872.20     76.64 o 
  -3   5   1     5080.74     4918.20    171.72 o 
  -2   5   1      702.55      656.34     38.61 o 
  -1   5   1       18.86     -127.93    127.93 o 
   0   5   1     2923.41     3024.10    117.55 o 
   1   5   1      451.58      456.96     37.46 o 
   2   5   1     5454.44     5504.81    182.09 o 
   3   5   1      138.60       47.83    129.08 o 
   4   5   1     2955.33     3188.33    114.67 o 
   5   5   1     2553.83     2673.75    112.94 o 
   6   5   1     3439.68     2987.80    142.33 o 
   7   5   1     2590.77     2364.31     92.20 o 
   8   5   1       55.13       90.47     42.07 o 
   9   5   1     1933.51     1832.44     70.88 o 
  10   5   1      431.87      414.89     50.71 o 
  11   5   1      528.05      555.49     56.47 o 
  12   5   1       16.24      278.32    174.02 o 
  13   5   1      117.81      237.99    187.28 o 
  14   5   1      649.38      648.84     65.11 o 
  15   5   1       72.61       -9.22    231.07 o 
 -16   6   1      123.27     -118.13    225.31 o 
 -15   6   1       49.82       72.61    212.63 o 
 -14   6   1      225.07      319.24    202.26 o 
 -13   6   1      232.77       66.84    202.84 o 
 -12   6   1      212.01      -20.17    194.19 o 
 -11   6   1      240.21      209.17     53.01 o 
 -10   6   1       36.69      -80.67    164.23 o 
  -9   6   1      164.14      245.48    159.62 o 
  -8   6   1       52.41       49.56    150.40 o 
  -7   6   1     1127.74      948.49     46.68 o 
  -6   6   1      111.27      133.11     41.49 o 
  -5   6   1     5860.98     5726.66    215.51 o 
  -4   6   1     1551.95     1724.11     72.03 o 
  -3   6   1     2322.29     2610.36    106.60 o 
  -2   6   1     1571.01     1650.92     61.66 o 
  -1   6   1     1754.05     1533.37     74.91 o 
   0   6   1      126.31       57.62    134.26 o 
   1   6   1      444.77      344.01     41.49 o 
   2   6   1       49.82      124.47    135.42 o 
   3   6   1      311.11      348.62     42.64 o 
   4   6   1       17.96     -144.06    144.06 o 
   5   6   1      384.45      255.85    152.13 o 
   6   6   1     2258.36     2094.05     98.54 o 
   7   6   1     4567.41     4042.31    186.13 o 
   8   6   1     1049.93      950.79     50.13 o 
   9   6   1     1357.31     1379.52     55.90 o 
  10   6   1     1189.42     1172.65     59.93 o 
  11   6   1       72.17        0.00    183.24 o 
  12   6   1      492.79      434.48     59.93 o 
  13   6   1      179.31       93.93    203.99 o 
  14   6   1       68.89       89.89    225.89 o 
  15   6   1       25.71      357.27    204.56 o 
 -15   7   1       18.18        0.00    212.06 o 
 -14   7   1       98.28       89.89    223.00 o 
 -13   7   1      232.70      157.89    209.17 o 
 -12   7   1        2.86      -65.69    198.23 o 
 -11   7   1      106.43       47.83    196.50 o 
 -10   7   1      135.71      199.95    184.40 o 
  -9   7   1     1329.15     1214.14     59.35 o 
  -8   7   1      956.50       60.51    208.02 o 
  -7   7   1      150.50       -5.19    161.35 o 
  -6   7   1     1007.83     1082.18     48.40 o 
  -5   7   1      830.39      771.01     44.95 o 
  -4   7   1     1037.87      781.38     45.52 o 
  -3   7   1      134.54      109.49    140.03 o 
  -2   7   1     1713.08     1962.67     72.03 o 
  -1   7   1     2328.61     2309.56    115.82 o 
   0   7   1      883.47      995.16     50.13 o 
   1   7   1     5090.00     4945.28    191.89 o 
   2   7   1     1411.92     1370.87     51.86 o 
   3   7   1      350.92      185.55    151.55 o 
   4   7   1     2558.77     2573.48    100.27 o 
   5   7   1      116.23       57.05    146.36 o 
   6   7   1     2416.52     2265.77    103.72 o 
   7   7   1      424.27      519.19     47.25 o 
   8   7   1     1010.70      938.12     54.74 o 
   9   7   1        3.67      -31.69    183.24 o 
  10   7   1     1398.28     1574.86     63.96 o 
  11   7   1       26.24     -199.38    199.38 o 
  12   7   1      135.22       23.05    222.43 o 
  13   7   1     1094.37     1012.45     69.72 o 
  14   7   1       65.42       61.08    212.63 o 
 -14   8   1      103.13     -150.40    219.55 o 
 -13   8   1       19.29     -232.22    232.22 o 
 -12   8   1      782.16      779.65     66.84 o 
 -11   8   1     1087.49     1062.01     63.96 o 
 -10   8   1      786.74      894.90     58.78 o 
  -9   8   1       35.26     -190.16    190.16 o 
  -8   8   1       31.68       68.57    175.75 o 
  -7   8   1      177.39       40.34    180.36 o 
  -6   8   1       53.36       38.61    159.62 o 
  -5   8   1      249.47      281.78    162.50 o 
  -4   8   1       18.55      190.74    144.64 o 
  -3   8   1     6051.84     6109.86    224.73 o 
  -2   8   1     2230.59     2212.76     94.50 o 
  -1   8   1     3526.27     2997.59    189.01 o 
   0   8   1       92.37     -150.40    150.40 o 
   1   8   1     1025.10      847.07     46.10 o 
   2   8   1       60.43      -62.81    150.97 o 
   3   8   1      439.76      504.79     44.95 o 
   4   8   1      293.20      232.22    161.35 o 
   5   8   1     2615.46     3334.12    110.06 o 
   6   8   1      604.96      704.16     51.86 o 
   7   8   1      839.27      986.52     55.90 o 
   8   8   1      787.00      843.61     59.35 o 
   9   8   1     1667.42     1993.79     66.84 o 
  10   8   1       50.23      101.42    195.34 o 
  11   8   1     1067.95     1016.49     65.69 o 
  12   8   1      142.03      -91.62    223.00 o 
  13   8   1      779.92     -200.53    269.68 o 
 -13   9   1        5.75      258.73    203.41 o 
 -12   9   1      224.01     -181.52    232.80 o 
 -11   9   1       23.16      178.06    194.19 o 
 -10   9   1      430.07     -320.96    320.96 o 
  -9   9   1      111.69       71.45    199.95 o 
  -8   9   1      701.85      658.64     58.20 o 
  -7   9   1     1635.54     1785.76     66.84 o 
  -6   9   1     2450.66     2675.48    136.57 o 
  -5   9   1      735.02      713.96     53.59 o 
  -4   9   1      342.09       34.57    188.43 o 
  -3   9   1       81.19       16.71    164.80 o 
  -2   9   1     2192.99     2071.58     97.38 o 
  -1   9   1        1.00       38.03    155.01 o 
   0   9   1     1323.09     1344.94     52.44 o 
   1   9   1      113.31      163.65    151.55 o 
   2   9   1      974.34     1293.66     53.59 o 
   3   9   1     1068.13      996.32     52.44 o 
   4   9   1       95.09      105.45    160.77 o 
   5   9   1       38.64       16.13     53.59 o 
   6   9   1       90.67       13.25    183.82 o 
   7   9   1       18.60      -46.68    187.85 o 
   8   9   1        1.13     -203.99    203.99 o 
   9   9   1       29.09     -105.45    201.11 o 
  10   9   1       25.31     -119.28    207.45 o 
  11   9   1       89.09      286.39    226.46 o 
  12   9   1      109.07     -114.10    223.00 o 
 -12  10   1        7.60      145.21    212.63 o 
 -11  10   1        3.81      -55.90    236.26 o 
 -10  10   1      682.11      764.09     64.54 o 
  -9  10   1       66.95     -217.24    217.24 o 
  -8  10   1       41.57      160.19    203.41 o 
  -7  10   1      290.16      238.56    204.56 o 
  -6  10   1       41.92     -199.38    199.38 o 
  -5  10   1      998.39      900.08     61.08 o 
  -4  10   1     2136.79     2061.21     68.57 o 
  -3  10   1      120.95      266.80    180.36 o 
  -2  10   1      293.83      373.98     54.74 o 
  -1  10   1       32.31       44.37    174.02 o 
   0  10   1      727.54      675.93     57.62 o 
   1  10   1       30.49       -6.34    185.55 o 
   2  10   1      325.40      325.00     55.32 o 
   3  10   1      229.01      164.80    194.77 o 
   4  10   1      361.96      337.68     57.62 o 
   5  10   1     1031.34     1267.15     70.30 o 
   6  10   1      185.87       50.13    192.46 o 
   7  10   1        5.46      262.76    203.41 o 
   8  10   1      161.71       70.30     61.08 o 
   9  10   1      102.38      140.03    210.90 o 
  10  10   1      541.69      422.96    228.77 o 
  11  10   1      137.79      349.78    221.85 o 
 -10  11   1       11.10      -71.45    215.51 o 
  -9  11   1      521.19      351.51    237.99 o 
  -8  11   1      224.64      257.58    224.73 o 
  -7  11   1      268.77      129.65    212.63 o 
  -6  11   1     1232.26     1130.00     65.69 o 
  -5  11   1       20.31     -217.82    217.82 o 
  -4  11   1      297.60        0.00    217.82 o 
  -3  11   1      794.39      906.42     62.23 o 
  -2  11   1       28.60      156.16    196.50 o 
  -1  11   1       47.72       49.56    184.97 o 
   0  11   1      568.84      503.63     61.08 o 
   1  11   1       48.21      297.34    187.28 o 
   2  11   1      836.67      802.12     61.08 o 
   3  11   1      569.23      308.86    220.12 o 
   4  11   1     1182.21     1549.51     66.27 o 
   5  11   1        5.62     -155.01    202.84 o 
   6  11   1       21.28       39.76    202.84 o 
   7  11   1      455.27      413.74     63.96 o 
   8  11   1       86.82      164.80    225.31 o 
   9  11   1       22.30      274.29    224.73 o 
  -8  12   1      355.55      236.83     70.30 o 
  -7  12   1       37.64       96.23    197.65 o 
  -6  12   1      164.44      183.82    232.80 o 
  -5  12   1      304.68      295.03    231.65 o 
  -4  12   1        0.01       58.20    210.33 o 
  -3  12   1      134.56       89.89    216.09 o 
  -2  12   1       24.73     -218.97    218.97 o 
  -1  12   1      251.40      296.19    209.17 o 
   0  12   1       86.63      216.09    202.84 o 
   1  12   1       59.61      104.30    202.84 o 
   2  12   1     1044.74     1170.92     69.15 o 
   3  12   1      125.40       24.78    220.70 o 
   4  12   1     2889.32     3570.95    141.18 o 
   5  12   1       84.00      218.39    227.61 o 
   6  12   1       23.70      329.61    213.21 o 
   7  12   1       20.02       27.08    225.31 o 
  -4  13   1      377.68      144.06    236.26 o 
  -3  13   1       55.00     -246.05    246.05 o 
  -2  13   1       60.06       70.88     63.39 o 
  -1  13   1      220.67      191.89    215.51 o 
   0  13   1      619.42      577.97     67.42 o 
   1  13   1       12.36      315.20    199.38 o 
   2  13   1      135.14      282.36    213.21 o 
   3  13   1      161.81      366.49    213.78 o 
 -18   0   2      518.26      470.79     65.11 o 
 -16   0   2      268.86      236.83    190.16 o 
 -15   0   2      486.84      124.47    198.23 o 
 -14   0   2     1106.08     1291.35     59.35 o 
 -13   0   2     3165.55     2885.80    127.93 o 
 -12   0   2     3082.44     3366.96    130.81 o 
 -11   0   2     2714.11     2778.62    101.42 o 
 -10   0   2     1320.30     1363.38     51.86 o 
  -9   0   2     2008.14     2379.87     94.50 o 
  -8   0   2    10644.81    12593.12    235.11 o 
  -7   0   2     3548.25     3844.66    157.89 o 
  -6   0   2     1123.97     1110.41     51.29 o 
  -5   0   2     3046.52     2370.65    101.99 o 
  -4   0   2    26214.79    25847.19    235.11 o 
  -3   0   2      409.27      398.18     28.24 o 
  -2   0   2     1345.79     1546.62     69.72 o 
  -1   0   2     2522.88     2412.71     78.94 o 
   0   0   2      454.78      546.85     22.47 o 
   1   0   2        3.09      -77.79     87.01 o 
   2   0   2     3575.29     3029.29    121.01 o 
   3   0   2      519.32      387.81     31.69 o 
   4   0   2     2250.57     2269.23     96.81 o 
   5   0   2     4357.95     4352.91    155.01 o 
   6   0   2       37.68        0.00    121.59 o 
   7   0   2     9417.59    10297.39    231.07 o 
   8   0   2     8053.03     9129.93    229.92 o 
   9   0   2      276.89      206.29     42.07 o 
  10   0   2      935.75      952.52     47.83 o 
  11   0   2      126.41      -77.22    166.53 o 
  12   0   2      388.82      481.16     54.74 o 
  13   0   2      195.24      148.09    196.50 o 
  14   0   2      177.16     -119.28    204.56 o 
  15   0   2     1009.72     1245.25     67.42 o 
  16   0   2     2065.32     2174.15     93.35 o 
 -18   1   2      380.20      346.90     63.96 o 
 -16   1   2      310.69      307.14     58.78 o 
 -15   1   2      124.05      277.75    184.40 o 
 -14   1   2      763.91      780.23     56.47 o 
 -13   1   2      519.69      296.19    164.80 o 
 -12   1   2     1741.47     2030.09     94.50 o 
 -11   1   2      939.05      921.98     44.37 o 
 -10   1   2     3033.38     3107.08    122.16 o 
  -9   1   2    10122.31    10016.76    238.56 o 
  -8   1   2     1236.24     1270.61     57.05 o 
  -7   1   2      585.89      667.86     36.88 o 
  -6   1   2      125.83      110.06    113.52 o 
  -5   1   2      302.78      192.46    112.37 o 
  -4   1   2     1059.10     1134.04     50.71 o 
  -3   1   2    33983.63    32237.68    222.43 o 
  -2   1   2      761.70      730.67     31.69 o 
  -1   1   2      791.70     1046.45     46.68 o 
   0   1   2     7264.25     9514.85    126.77 o 
   1   1   2     9306.41     8483.96    133.69 o 
   2   1   2     4520.75     3820.46    128.50 o 
   3   1   2     8542.94     8044.29    163.08 o 
   4   1   2     2292.84     2562.53    113.52 o 
   5   1   2      126.89       95.08    121.59 o 
   6   1   2     3289.49     3442.45    131.96 o 
   7   1   2        3.14      235.68    132.53 o 
   8   1   2     1804.34     1637.67     66.27 o 
   9   1   2      221.27      225.31     43.22 o 
  10   1   2      185.67      182.67     44.95 o 
  11   1   2      257.83      332.49     48.40 o 
  12   1   2       32.17       19.02    185.55 o 
  13   1   2      363.24      243.75    193.04 o 
  14   1   2       97.30      112.37    203.99 o 
  15   1   2       25.89      -57.05    217.24 o 
  16   1   2        0.67       77.22    195.34 o 
 -18   2   2       80.98      276.02    205.72 o 
 -17   2   2      390.00      261.04    238.56 o 
 -16   2   2      459.71      373.98    201.68 o 
 -15   2   2      920.22      929.47     58.78 o 
 -14   2   2       25.48     -189.58    189.58 o 
 -12   2   2       72.10      216.09    143.48 o 
 -11   2   2       25.12        4.61    140.03 o 
 -10   2   2     3193.45     3326.05    133.69 o 
  -9   2   2     3142.67     2900.21    131.38 o 
  -8   2   2     3497.02     3532.34    159.04 o 
  -7   2   2     2449.59     2483.01     99.11 o 
  -6   2   2     5969.63     5586.06    168.26 o 
  -5   2   2     1750.46     2066.39     82.40 o 
  -4   2   2     8584.58     8740.97    165.96 o 
  -3   2   2     2176.41     1884.88     93.35 o 
  -2   2   2      551.46      602.75     32.27 o 
  -1   2   2     7776.43    10108.96    149.25 o 
   0   2   2     3351.14     3070.78    116.98 o 
   1   2   2    44023.38    45412.80    280.63 o 
   2   2   2     6056.71     5508.27    148.09 o 
   3   2   2      247.88      136.57    115.25 o 
   4   2   2      282.71      428.15     36.30 o 
   5   2   2     1069.93      855.14     40.34 o 
   6   2   2     6942.09     6876.26    203.99 o 
   7   2   2      702.39      662.67     43.22 o 
   8   2   2      655.19      618.88     42.07 o 
   9   2   2       59.60      129.08    145.21 o 
  10   2   2      210.63       61.08    157.89 o 
  11   2   2      765.92      737.59     51.86 o 
  12   2   2      203.85      184.40     54.74 o 
  13   2   2       71.85        0.00    184.40 o 
  14   2   2        4.34      -76.06    195.34 o 
  15   2   2       32.33      -41.49    211.48 o 
  16   2   2       12.34      112.94    208.02 o 
 -17   3   2      885.11      877.61     68.57 o 
 -16   3   2      250.68      208.02    205.14 o 
 -15   3   2      448.50      523.22     58.78 o 
 -14   3   2       68.59      210.33    178.63 o 
 -13   3   2     1610.01     1673.97     70.30 o 
 -12   3   2      460.19      312.90    168.84 o 
 -11   3   2     1451.12     1364.53     58.20 o 
 -10   3   2      289.59      332.49     42.64 o 
  -9   3   2      834.88      773.89     42.64 o 
  -8   3   2     1882.54     2310.14     87.01 o 
  -7   3   2     1697.18     1688.38     76.06 o 
  -6   3   2      821.04      711.65     38.03 o 
  -5   3   2     3607.99     3718.47    149.82 o 
  -4   3   2     1663.09     1411.78     63.39 o 
  -3   3   2    18128.77    18101.96    218.97 o 
  -2   3   2    57598.04    58628.84    348.05 o 
  -1   3   2    29084.69    28243.77    248.36 o 
   0   3   2     7722.58     7197.22    156.74 o 
   1   3   2     3794.32     3780.13    139.45 o 
   2   3   2    16679.52    17112.56    221.85 o 
   3   3   2      419.32      149.82    119.28 o 
   4   3   2     5624.44     5530.16    177.48 o 
   5   3   2     3778.21     3855.04    164.23 o 
   6   3   2     2323.66     2247.33     87.59 o 
   7   3   2      780.42      640.20     43.79 o 
   8   3   2       34.55       69.15    140.03 o 
   9   3   2      179.76      162.50     44.95 o 
  10   3   2      859.04      890.29     51.29 o 
  11   3   2      659.09      695.52     53.59 o 
  12   3   2       35.74     -125.62    192.46 o 
  13   3   2      348.71      379.74     57.62 o 
  14   3   2      386.81      326.73    212.63 o 
  15   3   2      856.69      847.65     62.23 o 
  16   3   2        1.03       17.86    209.75 o 
 -17   4   2      299.34      267.95    216.67 o 
 -16   4   2     1398.93     1378.94     68.57 o 
 -15   4   2      178.84     -251.82    251.82 o 
 -14   4   2      153.63      228.77    189.58 o 
 -13   4   2        9.25      -77.79    183.24 o 
 -12   4   2      485.99      559.53     50.13 o 
 -11   4   2       70.54     -100.27    155.01 o 
 -10   4   2      844.29      675.93     46.10 o 
  -9   4   2      321.66      178.06    149.25 o 
  -8   4   2      648.09      648.84     43.22 o 
  -7   4   2       35.21      -71.45    137.14 o 
  -6   4   2     2208.24     2272.69    100.84 o 
  -5   4   2      298.13      237.99     36.88 o 
  -4   4   2     4274.84     4095.91    158.47 o 
  -3   4   2     6780.51     7153.43    178.06 o 
  -2   4   2      357.66      325.57     35.15 o 
  -1   4   2      198.89      138.30     33.42 o 
   0   4   2     3863.06     3797.99    148.09 o 
   1   4   2    15160.61    14597.86    221.85 o 
   2   4   2      897.22      994.59     40.91 o 
   3   4   2       46.71      233.38     36.88 o 
   4   4   2      702.04      737.01     40.34 o 
   5   4   2      590.78      686.88     42.64 o 
   6   4   2     1462.43     1393.92     71.45 o 
   7   4   2     1045.78      938.69     44.37 o 
   8   4   2        0.00      -65.11    147.52 o 
   9   4   2      708.63      663.83     48.98 o 
  10   4   2      485.08      520.34     50.71 o 
  11   4   2     1435.36     1490.73     59.35 o 
  12   4   2       50.82     -197.07    197.07 o 
  13   4   2      106.21       81.25    203.99 o 
  14   4   2      729.59      679.39     65.11 o 
  15   4   2      122.50      329.03    193.04 o 
 -17   5   2      205.63      341.13    211.48 o 
 -16   5   2      823.20      694.94     61.66 o 
 -15   5   2     1295.16     1406.60     67.42 o 
 -14   5   2      380.51      305.98    202.84 o 
 -13   5   2     2619.76     2697.37    114.67 o 
 -12   5   2        8.75       81.83    165.96 o 
 -11   5   2      367.85      454.65     50.13 o 
 -10   5   2       18.05      119.28    154.43 o 
  -9   5   2      701.90      728.94     45.52 o 
  -8   5   2      102.22      115.25     42.07 o 
  -7   5   2       56.91     -111.79    142.33 o 
  -6   5   2     1986.93     2201.23     84.13 o 
  -5   5   2      227.45      164.80    137.72 o 
  -4   5   2     1335.00     1083.33     47.25 o 
  -3   5   2     1772.78     1778.27     84.13 o 
  -2   5   2     3030.44     3073.66    118.71 o 
  -1   5   2      964.10     1051.64     39.76 o 
   0   5   2       13.64     -125.04    125.04 o 
   1   5   2      348.96      273.71     37.46 o 
   2   5   2     1050.24     1117.33     43.79 o 
   3   5   2     6478.75     6113.32    201.68 o 
   4   5   2     1613.10     1668.79     68.57 o 
   5   5   2    11907.43    11849.77    258.73 o 
   6   5   2      666.46      679.96     44.37 o 
   7   5   2       37.30     -124.47    144.64 o 
   8   5   2     1778.54     1653.81     68.00 o 
   9   5   2      609.79      662.67     49.56 o 
  10   5   2      356.36      291.58    182.09 o 
  11   5   2      299.66      251.82     58.78 o 
  12   5   2     1773.43     1691.84     78.37 o 
  13   5   2      375.64      346.90     62.23 o 
  15   5   2       89.52      218.97    205.14 o 
 -16   6   2       53.76       78.37    210.90 o 
 -15   6   2        2.06      108.91    213.78 o 
 -14   6   2     1837.27     1725.26     69.72 o 
 -13   6   2       23.04     -205.14    205.14 o 
 -12   6   2     1296.30     1257.93     61.66 o 
 -11   6   2       65.79      -68.57    178.06 o 
 -10   6   2     1723.38     1562.76     68.57 o 
  -9   6   2     3006.76     2923.84    102.57 o 
  -8   6   2     1127.73      277.17    201.68 o 
  -7   6   2     2310.16     2693.92     95.66 o 
  -6   6   2      769.23      744.50     45.52 o 
  -5   6   2     1313.78     1172.65     51.29 o 
  -4   6   2      233.58      180.36    142.91 o 
  -3   6   2      612.85      716.26     42.64 o 
  -2   6   2       81.58      252.97    138.30 o 
  -1   6   2     4601.61     4821.97    182.67 o 
   0   6   2       80.77      100.84    139.45 o 
   1   6   2     7501.60     7465.75    210.90 o 
   2   6   2     2077.05     2137.85    116.98 o 
   3   6   2      169.36       54.17    136.57 o 
   4   6   2     1497.74     1546.05     72.03 o 
   5   6   2      278.16      205.72    135.99 o 
   6   6   2     1113.69     1129.43     53.01 o 
   7   6   2       54.64      -61.08    151.55 o 
   8   6   2     3224.53     3259.21    154.43 o 
   9   6   2      617.50      543.97     53.01 o 
  10   6   2     1253.97     1307.49     62.23 o 
  11   6   2      211.38      319.81    192.46 o 
  12   6   2       14.25      219.55    205.72 o 
  13   6   2       15.34        0.00    212.63 o 
  14   6   2        6.55      -97.38    195.34 o 
 -15   7   2      299.78      386.08    217.82 o 
 -14   7   2       31.74     -190.74    223.58 o 
 -13   7   2      338.91      255.27    213.21 o 
 -12   7   2        1.43       85.86    190.74 o 
 -11   7   2      150.66      243.75    194.77 o 
 -10   7   2      227.19        6.34    186.13 o 
  -9   7   2     2937.22     2812.04    126.20 o 
  -8   7   2      635.53      664.99     35.24 o 
  -7   7   2     1583.90     1649.77     62.23 o 
  -6   7   2       72.94       74.33     43.79 o 
  -5   7   2      132.76      267.95    144.64 o 
  -4   7   2     1727.17     1804.20     73.76 o 
  -3   7   2      169.58      185.55    144.64 o 
  -2   7   2      657.25      593.53     43.22 o 
  -1   7   2     1665.64     1599.64     67.42 o 
   0   7   2     1735.43     2172.42     78.94 o 
   1   7   2      318.08      348.05     42.07 o 
   2   7   2      660.36      662.10     43.79 o 
   3   7   2      359.00      454.08     43.22 o 
   4   7   2        6.08      -42.07    141.18 o 
   5   7   2     4970.52     4847.32    220.12 o 
   6   7   2      101.92      168.26    157.31 o 
   7   7   2     2301.97     3055.79    100.84 o 
   8   7   2     1296.60     1348.40     57.62 o 
   9   7   2      147.70      118.71    184.40 o 
  10   7   2      167.19      312.32    198.80 o 
  11   7   2      732.39      649.42     63.39 o 
  12   7   2       71.33     -244.90    244.90 o 
  13   7   2      686.04      239.14    220.70 o 
  14   7   2      650.85      942.73     68.57 o 
 -14   8   2       19.37      -16.13    208.02 o 
 -13   8   2       64.16     -157.89    216.67 o 
 -12   8   2       86.33       15.56    205.72 o 
 -11   8   2       66.56     -130.23    194.77 o 
 -10   8   2       67.40       13.83    189.58 o 
  -9   8   2      591.02      611.97     58.20 o 
  -8   8   2       11.20      126.20    173.45 o 
  -7   8   2     1009.67     1096.01     54.74 o 
  -6   8   2      583.83      478.85     50.13 o 
  -5   8   2     3021.43     3062.71    121.59 o 
  -4   8   2     2106.85     2159.74     87.59 o 
  -3   8   2       20.77     -152.13    152.13 o 
  -2   8   2     1682.32     1684.92     66.27 o 
  -1   8   2      171.31       81.25    150.40 o 
   0   8   2        6.28      -28.81    147.52 o 
   1   8   2       19.28      183.82    142.91 o 
   2   8   2     1193.43     1195.12     47.25 o 
   3   8   2      507.31      585.46     46.10 o 
   4   8   2      595.96      538.78     48.98 o 
   5   8   2       98.47        0.00    166.53 o 
   6   8   2      505.15      287.54    186.13 o 
   7   8   2      464.95      502.48     57.05 o 
   8   8   2        1.93     -196.50    196.50 o 
   9   8   2      185.07      197.65    194.19 o 
  10   8   2        5.54      167.11    193.62 o 
  11   8   2      144.48      121.01    214.36 o 
  12   8   2        1.20      238.56    195.92 o 
  13   8   2      572.92      338.83    250.09 o 
 -13   9   2      359.21      424.69    230.50 o 
 -12   9   2      481.48      414.89     61.66 o 
 -11   9   2       18.02      214.94    210.90 o 
 -10   9   2      701.00      730.09     62.23 o 
  -9   9   2     2087.31     2175.88     81.83 o 
  -8   9   2      397.80      405.10     58.20 o 
  -7   9   2      672.66      768.13     57.62 o 
  -6   9   2      558.41      498.45     55.90 o 
  -5   9   2     1252.74     1248.13     56.47 o 
  -4   9   2      426.87      441.98     51.29 o 
  -3   9   2     5823.50     6011.32    226.46 o 
  -2   9   2     1326.66     1717.77     65.11 o 
  -1   9   2     1381.25     1256.78     53.59 o 
   0   9   2       73.48      142.91    159.62 o 
   1   9   2       15.94      -88.74    168.84 o 
   2   9   2       25.51      203.41    165.96 o 
   3   9   2        1.27      278.90    163.08 o 
   4   9   2     1451.99     1392.77     63.39 o 
   5   9   2       38.22       96.23    188.43 o 
   6   9   2      132.31      -33.42    203.99 o 
   7   9   2       55.21      332.49    191.31 o 
   8   9   2      668.06      526.11     64.54 o 
   9   9   2      228.58      296.76     61.08 o 
  10   9   2      341.55      369.95    218.39 o 
  11   9   2      291.38      259.31     61.08 o 
  12   9   2       10.25      304.83    201.11 o 
 -12  10   2       29.45     -221.85    223.00 o 
 -11  10   2      127.98     -209.75    220.12 o 
 -10  10   2        4.01       -8.07    209.17 o 
  -9  10   2     1282.58     1155.93     68.00 o 
  -8  10   2     1389.10     1548.93     66.84 o 
  -7  10   2      146.15      271.41     57.62 o 
  -6  10   2      882.32      812.50     61.66 o 
  -5  10   2      171.91     -163.65    206.29 o 
  -4  10   2      638.03      571.05     60.51 o 
  -3  10   2     1086.29      885.68     62.81 o 
  -2  10   2       58.72      -38.61    176.33 o 
  -1  10   2      567.35       25.35    210.33 o 
   0  10   2       81.07       89.89    192.46 o 
   1  10   2      137.83       77.79    187.28 o 
   2  10   2       76.34      150.97    186.70 o 
   3  10   2        3.79      141.18    189.01 o 
   4  10   2      111.71       40.91    199.38 o 
   5  10   2      301.84      402.79     58.78 o 
   6  10   2      144.79      207.45    197.65 o 
   7  10   2       37.44      108.33     59.93 o 
   8  10   2      180.59       24.20    217.24 o 
   9  10   2        0.01      298.49    180.36 o 
  10  10   2       58.49       77.79    221.28 o 
 -10  11   2      493.14      514.58     66.84 o 
  -9  11   2      740.91      794.06     63.96 o 
  -8  11   2       67.85      -24.78    210.90 o 
  -7  11   2        1.21     -214.94    214.94 o 
  -6  11   2       99.16     -254.12    254.12 o 
  -5  11   2      757.24      758.33     64.54 o 
  -4  11   2        0.53      118.71    198.80 o 
  -3  11   2     1021.47      872.43     62.81 o 
  -2  11   2       58.92     -128.50    199.38 o 
  -1  11   2        6.22       99.69    204.56 o 
   0  11   2      286.13      297.92     58.78 o 
   1  11   2       53.71      -35.73    207.45 o 
   2  11   2       44.04      298.49    202.84 o 
   3  11   2      122.56      247.21    199.95 o 
   4  11   2      185.36       92.20    216.09 o 
   5  11   2      371.99      369.37     63.39 o 
   6  11   2        2.54      155.58    190.74 o 
   7  11   2      159.24       78.94    210.33 o 
   8  11   2        1.02     -146.36    225.31 o 
   9  11   2      134.19      -54.17    219.55 o 
  -8  12   2       26.16      277.17    210.90 o 
  -7  12   2     1643.64     1611.16     89.32 o 
  -6  12   2        1.08        0.00    201.11 o 
  -5  12   2       69.12       -8.64     61.08 o 
  -4  12   2     1346.49     1604.25     71.45 o 
  -3  12   2      203.48       65.11    212.63 o 
  -2  12   2       18.02      -24.20    223.58 o 
  -1  12   2       29.69        0.00    203.41 o 
   0  12   2        0.22      -72.61    207.45 o 
   1  12   2      302.25      333.64     63.96 o 
   2  12   2      122.80       32.85    202.26 o 
   3  12   2      153.39      -58.20    219.55 o 
   4  12   2       85.74      285.81    184.40 o 
   5  12   2      490.30      -40.91    223.00 o 
   6  12   2       29.65      246.05    219.55 o 
  -4  13   2      389.77      412.01     68.57 o 
  -3  13   2      483.67      406.82    227.61 o 
  -2  13   2        1.09       26.51    216.09 o 
  -1  13   2      214.44      168.84     65.69 o 
   0  13   2      459.14      400.49     66.84 o 
   1  13   2     1351.45     1269.45     72.03 o 
   2  13   2       23.19     -222.43    245.48 o 
 -18   1   3     1010.28      946.18     66.27 o 
 -16   1   3      340.15      307.71    196.50 o 
 -15   1   3       51.18      251.82    182.09 o 
 -14   1   3       79.18       66.27     51.29 o 
 -13   1   3      307.56      270.26     48.98 o 
 -12   1   3       29.06     -149.25    149.25 o 
 -10   1   3     2682.40     2714.08    106.03 o 
  -9   1   3     3528.89     4152.38    163.08 o 
  -8   1   3      179.12      160.77     36.88 o 
  -7   1   3      151.95       27.08    121.59 o 
  -6   1   3    11838.90    10057.67    192.46 o 
  -5   1   3        8.31     -112.37    112.37 o 
  -4   1   3    17253.85    15687.52    191.31 o 
  -3   1   3    17435.55    16281.63    179.21 o 
  -2   1   3     3580.76     3272.46    111.21 o 
  -1   1   3     7137.55     7041.64    131.38 o 
   0   1   3        8.17      -19.59     99.69 o 
   1   1   3    11908.00    11767.95    169.41 o 
   2   1   3      486.91      446.59     31.69 o 
   3   1   3     5735.78     4944.70    151.55 o 
   4   1   3      349.20      263.92     35.15 o 
   5   1   3     2218.18     2584.43     96.81 o 
   6   1   3      582.96      586.03     42.64 o 
   7   1   3      245.85      -83.55    145.79 o 
   8   1   3      638.73      640.20     43.79 o 
   9   1   3      170.21      244.90    152.13 o 
  10   1   3      243.83      244.90    152.70 o 
  11   1   3      361.59      176.33    182.09 o 
  12   1   3      165.01      298.49    182.67 o 
  13   1   3        0.01     -114.10    205.14 o 
  14   1   3     1140.26     1242.95     66.84 o 
  15   1   3       81.69       32.27    200.53 o 
  16   1   3       36.76      107.18    214.94 o 
 -18   2   3        5.80     -155.58    209.17 o 
 -16   2   3       54.70      221.28    191.31 o 
 -15   2   3      859.77      880.49     58.78 o 
 -14   2   3     2517.82     2641.48     97.38 o 
 -13   2   3     1241.40     1224.51     59.35 o 
 -12   2   3     1093.53     1133.46     55.90 o 
 -11   2   3     1322.97     1408.33     57.62 o 
 -10   2   3      443.45      583.73     40.91 o 
  -9   2   3      736.86      696.67     42.64 o 
  -8   2   3     2550.58     2406.95    102.57 o 
  -7   2   3     2071.83     2155.71     88.16 o 
  -6   2   3       11.40       44.95    112.94 o 
  -5   2   3     7158.19     6307.51    157.89 o 
  -4   2   3     4749.80     4198.48    140.60 o 
  -3   2   3     6103.00     5840.76    142.91 o 
  -2   2   3     7015.98     6423.33    144.06 o 
  -1   2   3       55.68      116.40     30.54 o 
   0   2   3      542.98      687.45     32.27 o 
   1   2   3    27575.90    26864.25    243.75 o 
   2   2   3     3483.27     3893.07    140.60 o 
   3   2   3      234.74      103.72    115.82 o 
   4   2   3     1963.39     1891.22     88.74 o 
   5   2   3      876.50      977.88     57.05 o 
   6   2   3     4514.93     4595.50    184.40 o 
   7   2   3      144.12      224.16    136.57 o 
   8   2   3      616.26      572.78     44.37 o 
   9   2   3    10755.58    10480.63    278.32 o 
  10   2   3      648.37      642.51     51.29 o 
  11   2   3     1205.56     1229.12     55.32 o 
  12   2   3        4.74      -34.00    199.95 o 
  13   2   3       75.98      224.73    197.07 o 
  14   2   3      538.92      466.18     65.11 o 
  15   2   3      104.68      150.97     59.93 o 
 -18   3   3      385.08      433.33     63.39 o 
 -17   3   3      390.01      533.60     61.08 o 
 -16   3   3     1596.94     1456.16     77.79 o 
 -15   3   3     1184.15     1030.31     63.39 o 
 -14   3   3       12.90       72.61    183.24 o 
 -13   3   3      668.03      680.54     51.86 o 
 -12   3   3     1243.30     1184.75     50.71 o 
 -11   3   3       62.56      126.20    150.40 o 
 -10   3   3     1714.10     1679.74     60.51 o 
  -9   3   3      179.33      125.62    135.42 o 
  -8   3   3     2586.27     2781.50    133.11 o 
  -7   3   3     2707.90     2759.61    121.59 o 
  -6   3   3      502.79      595.83     36.88 o 
  -5   3   3     1033.10     1024.55     44.95 o 
  -4   3   3     8921.56     8312.82    181.52 o 
  -3   3   3     1544.19     1368.57     65.11 o 
  -2   3   3    14834.73    14667.58    201.11 o 
  -1   3   3    39320.21    38840.22    297.34 o 
   0   3   3    14366.70    14086.73    200.53 o 
   1   3   3     4495.77     4063.64    145.79 o 
   2   3   3    15774.60    16010.22    229.92 o 
   3   3   3      559.70      614.27     37.46 o 
   4   3   3     8954.75     8954.75    210.33 o 
   5   3   3     1398.71     1173.22     44.37 o 
   6   3   3        0.07       37.46    138.30 o 
   7   3   3      273.43      311.75     42.64 o 
   8   3   3     8513.36     7971.69    252.97 o 
   9   3   3       11.91       61.66    157.89 o 
  10   3   3      422.06      462.72     50.13 o 
  11   3   3        9.76      140.03    180.36 o 
  12   3   3       41.34      116.40    195.92 o 
  13   3   3       47.27       14.98    201.11 o 
  14   3   3       37.59       16.13    221.28 o 
  15   3   3      135.26      165.38    207.45 o 
 -17   4   3      151.01      -24.78    214.94 o 
 -16   4   3       56.57      209.75    194.19 o 
 -15   4   3     1142.02     1079.87     64.54 o 
 -14   4   3       30.78      -95.08    195.92 o 
 -13   4   3      623.76      253.55    199.38 o 
 -12   4   3      835.09      863.21     51.29 o 
 -11   4   3     2121.44     1997.24     74.33 o 
 -10   4   3     1060.37     1118.48     53.01 o 
  -9   4   3       13.50      153.28    137.72 o 
  -8   4   3     2563.22     2432.88    115.25 o 
  -7   4   3      751.35      805.01     42.07 o 
  -6   4   3     9624.59    10535.37    226.46 o 
  -5   4   3     2300.00     2089.44    100.84 o 
  -4   4   3      132.19       87.01    125.62 o 
  -3   4   3     2549.08     2406.95    111.79 o 
  -2   4   3     7579.10     7745.80    184.97 o 
  -1   4   3       98.24      169.99    115.82 o 
   0   4   3     9560.90    10656.96    205.14 o 
   1   4   3     5818.84     9272.26    201.68 o 
   2   4   3     4316.67     4207.12    169.99 o 
   3   4   3     5608.23     5941.60    184.40 o 
   4   4   3    15057.25    15342.93    271.98 o 
   5   4   3        0.00      -73.76    141.75 o 
   6   4   3     3731.13     3505.26    138.30 o 
   7   4   3      897.91      951.95     46.10 o 
   8   4   3       17.05       39.76    152.13 o 
   9   4   3     1198.40     1182.44     56.47 o 
  10   4   3     1581.89     1649.77     68.57 o 
  11   4   3     1362.13     1321.89     62.81 o 
  12   4   3      364.47      241.44    201.11 o 
  13   4   3     1383.21     1483.24     68.57 o 
  14   4   3      338.25      278.90     60.51 o 
  15   4   3      660.18      727.79     66.84 o 
 -17   5   3        4.94     -130.81    199.95 o 
 -16   5   3       60.31     -118.13    187.85 o 
 -15   5   3      246.14      140.60    205.14 o 
 -14   5   3       62.08      -64.54    203.41 o 
 -13   5   3       24.33       17.29     53.59 o 
 -12   5   3        5.10       54.17    165.38 o 
 -11   5   3      153.54      134.84     48.40 o 
 -10   5   3      216.30       76.64    155.58 o 
  -9   5   3     1027.91     1013.03     48.98 o 
  -8   5   3     2322.95     2506.64    101.99 o 
  -7   5   3      194.12      152.13     42.07 o 
  -6   5   3        9.67      101.42     40.91 o 
  -5   5   3     1324.33     1388.74     55.90 o 
  -4   5   3      187.85      213.78    133.69 o 
  -3   5   3     2662.04     2599.99    107.18 o 
  -2   5   3      699.04      648.84     39.18 o 
  -1   5   3     1157.40     1401.99     73.18 o 
   0   5   3      902.73      946.76     40.34 o 
   1   5   3        1.95       19.02    134.84 o 
   2   5   3      723.30     1039.53     43.22 o 
   3   5   3     3874.60     4327.55    178.06 o 
   4   5   3     1200.76     1183.59     50.71 o 
   5   5   3     3391.23     3351.98    152.13 o 
   6   5   3      314.72      319.81     42.64 o 
   7   5   3        2.14      -24.20     43.22 o 
   8   5   3      648.29      597.56     49.56 o 
   9   5   3     2438.31     2302.65    104.88 o 
  10   5   3      867.63      941.00     59.35 o 
  11   5   3      414.03      401.06     58.20 o 
  12   5   3     2728.00     2701.98    125.62 o 
  13   5   3        3.22       72.61    201.11 o 
  14   5   3      843.45      904.69     65.11 o 
 -16   6   3       18.07       57.62    200.53 o 
 -15   6   3      483.29      513.43     64.54 o 
 -14   6   3      533.03      374.56    216.09 o 
 -13   6   3        3.41       56.47    187.28 o 
 -12   6   3      650.64      580.85     57.62 o 
 -11   6   3     1170.36     1202.03     55.32 o 
 -10   6   3        2.90      199.95    155.58 o 
  -9   6   3       54.43      -10.37    158.47 o 
  -8   6   3     3471.28     3871.75    153.86 o 
  -7   6   3       77.97     -107.18    147.52 o 
  -6   6   3     5477.69     5481.18    202.84 o 
  -5   6   3     7321.61     7409.85    227.04 o 
  -4   6   3      187.69      138.30     42.64 o 
  -3   6   3     1980.81     2043.34     86.44 o 
  -2   6   3     9653.24    10181.56    234.53 o 
  -1   6   3      145.26      217.24    141.75 o 
   0   6   3     4762.27     4981.01    185.55 o 
   1   6   3     2689.11     2792.45    111.21 o 
   2   6   3     1310.49     1199.15     52.44 o 
   3   6   3     1088.65     1032.62     53.59 o 
   4   6   3     7603.77     7250.24    235.68 o 
   5   6   3       67.48       23.05    144.64 o 
   6   6   3     2080.29     1955.18     90.47 o 
   7   6   3     5061.18     4986.77    197.65 o 
   8   6   3      463.70      460.41     52.44 o 
   9   6   3     3918.38     4273.39    178.63 o 
  10   6   3        3.26       61.08    191.31 o 
  11   6   3      527.99      518.61     63.39 o 
  12   6   3       17.52      -95.08    211.48 o 
  13   6   3      186.49      278.32    195.34 o 
  14   6   3      241.33      383.20     63.96 o 
 -16   7   3      109.60      161.35    213.21 o 
 -15   7   3       54.38      -48.98    209.17 o 
 -14   7   3      710.43      751.99     66.27 o 
 -13   7   3     1550.03     1369.14     66.27 o 
 -12   7   3      231.78      260.46    199.95 o 
 -11   7   3        2.46      -26.51    189.01 o 
 -10   7   3     1441.70     1404.29     59.93 o 
  -9   7   3      273.68      288.12     51.86 o 
  -8   7   3        0.17       16.13    157.89 o 
  -7   7   3     2118.83     2086.56     85.86 o 
  -6   7   3      494.66      433.91     46.10 o 
  -5   7   3        2.17      -86.44    152.13 o 
  -4   7   3     1079.53      954.83     46.68 o 
  -3   7   3     2317.44     2598.84    100.84 o 
  -2   7   3      732.53      844.19     44.37 o 
  -1   7   3      325.44      269.68     42.07 o 
   0   7   3     1012.68     1080.45     44.95 o 
   1   7   3        1.60       59.93    134.26 o 
   2   7   3      117.50      111.21    139.45 o 
   3   7   3      378.26      344.59     43.79 o 
   4   7   3      261.68      180.94    153.86 o 
   5   7   3     2471.17     2651.27     92.77 o 
   6   7   3      161.33      209.17    166.53 o 
   7   7   3     1480.02     1479.78     56.47 o 
   8   7   3      174.60      161.35    192.46 o 
   9   7   3       33.58      -18.44     56.47 o 
  10   7   3      780.24      855.14     61.08 o 
  11   7   3       98.07      -78.37    203.99 o 
  13   7   3        0.00      -43.22    221.28 o 
 -15   8   3      170.10       35.73    218.39 o 
 -14   8   3     2410.94     2158.59     99.11 o 
 -13   8   3      317.37      242.60     64.54 o 
 -12   8   3     5257.76     5065.14    207.45 o 
 -11   8   3      282.36      193.04    198.23 o 
 -10   8   3        2.26     -195.34    195.34 o 
  -9   8   3      232.26      187.85    182.09 o 
  -8   8   3      208.76      215.51     50.71 o 
  -7   8   3       94.68     -107.76    179.21 o 
  -6   8   3     1134.81     1041.26     52.44 o 
  -5   8   3       30.47     -159.62    159.62 o 
  -4   8   3     5444.67     5744.52    225.89 o 
  -3   8   3      740.69      726.64     47.25 o 
  -2   8   3      621.39      666.71     45.52 o 
  -1   8   3     3636.58     3428.62    156.16 o 
   0   8   3        0.09      195.92    146.36 o 
   1   8   3      637.67      985.94     47.25 o 
   2   8   3      456.23       87.01    167.69 o 
   3   8   3     1338.73     1200.31     51.29 o 
   4   8   3      251.37       72.03    172.30 o 
   5   8   3      154.10      295.03    170.57 o 
   6   8   3        4.56       50.13    186.13 o 
   7   8   3      284.76        0.00    197.65 o 
   8   8   3      288.19      313.47     58.78 o 
   9   8   3      680.43      664.40     63.39 o 
  10   8   3       65.20      244.33    200.53 o 
  11   8   3      615.97      539.94     61.08 o 
  12   8   3      402.12      391.84     63.96 o 
 -14   9   3        0.03       98.54    202.26 o 
 -13   9   3     2640.02     2492.81     78.37 o 
 -12   9   3       74.95      183.24    204.56 o 
 -11   9   3        4.82        8.07    214.94 o 
 -10   9   3       50.11        1.15     59.35 o 
  -9   9   3       82.21      -13.25     57.62 o 
  -8   9   3      117.83       50.71     57.62 o 
  -7   9   3      380.75      316.36     56.47 o 
  -6   9   3      839.88      825.75     57.62 o 
  -5   9   3      146.24      207.45    169.99 o 
  -4   9   3     1308.80     1291.35     55.32 o 
  -3   9   3      346.47      243.17    180.36 o 
  -2   9   3     1931.19     2457.08     85.28 o 
  -1   9   3       28.75       10.95    153.28 o 
   0   9   3      303.52      150.97    172.30 o 
   1   9   3      542.85      638.47     51.86 o 
   2   9   3       93.49      232.22    172.30 o 
   3   9   3        0.13      -42.07    182.09 o 
   4   9   3       69.37     -133.69    194.19 o 
   5   9   3     3452.63     4158.14    129.08 o 
   6   9   3      457.99      279.48    210.33 o 
   7   9   3        0.05     -129.08    208.02 o 
   8   9   3      291.48      397.03    214.94 o 
   9   9   3        6.77      112.94    196.50 o 
  10   9   3      199.10      198.80    205.14 o 
  11   9   3        0.35     -224.16    224.16 o 
 -12  10   3      318.81      323.85     63.39 o 
 -11  10   3       49.92     -112.37    209.17 o 
 -10  10   3     1286.33     1148.44     70.30 o 
  -9  10   3      220.65      329.03    213.21 o 
  -8  10   3      695.17      795.79     62.81 o 
  -7  10   3      155.57      186.13    197.65 o 
  -6  10   3      375.60       89.89    201.68 o 
  -5  10   3      151.47      116.40    191.89 o 
  -4  10   3        8.64     -140.60    193.04 o 
  -3  10   3      963.96     1097.73     60.51 o 
  -2  10   3      403.24      195.34    193.62 o 
  -1  10   3      858.71      837.27     59.35 o 
   0  10   3      451.39      530.14     57.05 o 
   1  10   3       74.71      -17.86     55.90 o 
   2  10   3       20.80     -175.18    195.34 o 
   3  10   3       16.99       63.39     56.47 o 
   4  10   3      366.94      419.50     59.93 o 
   5  10   3      833.77      886.26     63.39 o 
   6  10   3       65.13     -221.28    221.28 o 
   7  10   3      203.59       16.13    210.90 o 
   8  10   3       55.51     -175.18    224.73 o 
   9  10   3      590.34      601.02     61.66 o 
  10  10   3      211.65      133.11     68.00 o 
 -10  11   3      273.72      258.15    230.50 o 
  -9  11   3     2384.01     2332.61    115.82 o 
  -8  11   3      358.76      141.18    229.92 o 
  -7  11   3     1418.24     1340.91     74.33 o 
  -6  11   3      616.63      617.15     65.11 o 
  -5  11   3      308.53      152.13    213.78 o 
  -4  11   3      285.21      380.32    217.24 o 
  -3  11   3      827.36     1041.26     65.11 o 
  -2  11   3      267.44      255.85     59.93 o 
  -1  11   3     2643.87     2696.80    125.04 o 
   0  11   3      458.34      267.37    216.67 o 
   1  11   3     1638.75     1581.20     69.72 o 
   2  11   3      122.16      142.33    208.60 o 
   3  11   3      130.64      176.33    203.99 o 
   4  11   3     1056.04     1026.28     67.42 o 
   5  11   3      412.62      382.62     64.54 o 
   6  11   3      166.39      187.85    198.23 o 
   7  11   3       26.15     -211.48    215.51 o 
   8  11   3      606.88      724.33     68.57 o 
  -8  12   3        9.73      140.60    230.50 o 
  -7  12   3       16.83      148.67    207.45 o 
  -6  12   3       76.47     -169.41    199.95 o 
  -5  12   3       60.90     -118.13    201.11 o 
  -4  12   3       33.16       58.20    209.17 o 
  -3  12   3      239.59      -40.91    237.41 o 
  -2  12   3        3.70     -206.29    206.29 o 
  -1  12   3      443.86      439.67     64.54 o 
   0  12   3        8.08      204.56    214.94 o 
   1  12   3      209.52      222.43    216.09 o 
   2  12   3      475.96      588.92     66.27 o 
   3  12   3        1.36       47.83    199.95 o 
   4  12   3     1440.51     1149.60     69.15 o 
   5  12   3        3.75     -206.87    225.31 o 
   6  12   3      160.80      319.81    210.33 o 
  -4  13   3      777.59      399.33    236.26 o 
  -3  13   3       23.81      -26.51    209.75 o 
  -2  13   3      496.08      501.33     67.42 o 
  -1  13   3       33.53        5.76     62.81 o 
   0  13   3      444.53      139.45    234.53 o 
   1  13   3        1.31     -225.31    225.31 o 
   2  13   3      238.12      146.94     66.84 o 
 -13   0   4     1576.43     1497.64     70.30 o 
 -12   0   4     2018.62     2011.65     88.74 o 
 -10   0   4     1501.50     1454.43     55.32 o 
  -8   0   4      637.07      576.82     38.03 o 
  -7   0   4    18574.34    17450.81    243.17 o 
  -6   0   4     5459.17     5058.80    154.43 o 
  -5   0   4       66.27      -39.18    110.64 o 
  -4   0   4      389.10      444.28     32.85 o 
  -3   0   4    30717.47    28676.52    232.80 o 
  -2   0   4     3751.74     3751.89    123.32 o 
  -1   0   4    10130.17     9751.69    155.01 o 
   0   0   4      179.59      159.04    101.42 o 
   1   0   4    12552.36    12723.93    186.70 o 
   2   0   4    11442.43    11725.88    192.46 o 
   3   0   4    12220.01    13471.88    216.09 o 
   4   0   4    19444.00    18848.19    259.88 o 
   5   0   4       35.95     -137.14    137.14 o 
   6   0   4     4053.69     4188.10    161.92 o 
   7   0   4     8064.60     9030.81    233.38 o 
   8   0   4     2455.19     2170.69     89.32 o 
   9   0   4     1541.23     1463.07     66.27 o 
  10   0   4      849.34      879.34     51.86 o 
  11   0   4     1202.88     1248.71     59.93 o 
  12   0   4     1380.04     1377.79     62.23 o 
  13   0   4     2806.14     3005.09    137.14 o 
  14   0   4      208.18      280.05    208.02 o 
  15   0   4     1642.43     1710.85     75.49 o 
 -13   1   4     1554.50     1359.35     57.05 o 
 -12   1   4      706.34      167.69    164.80 o 
 -10   1   4      625.52      591.22     42.07 o 
  -8   1   4    13331.89    13577.34    242.02 o 
  -7   1   4     1264.46     1110.99     50.71 o 
  -6   1   4       94.59       82.40    110.06 o 
  -5   1   4      999.71      826.33     33.42 o 
  -4   1   4      186.43      221.28     31.69 o 
  -3   1   4      541.34      596.41     31.69 o 
  -2   1   4     6393.94     7979.75    150.40 o 
  -1   1   4      750.31     1056.82     42.64 o 
   0   1   4     2937.18     2491.08    114.10 o 
   1   1   4    17683.46    16716.69    208.60 o 
   2   1   4     6597.23     7701.43    171.72 o 
   3   1   4       16.95      215.51    121.01 o 
   4   1   4      605.71      893.75     39.76 o 
   5   1   4      201.55      123.89    141.18 o 
   6   1   4       16.30     -142.91    142.91 o 
   7   1   4        8.53     -140.60    140.60 o 
   8   1   4      712.48      726.06     46.10 o 
   9   1   4      728.85      796.36     48.40 o 
  10   1   4       77.57      250.09    150.97 o 
  11   1   4     1043.89     1039.53     58.20 o 
  12   1   4       43.20      -34.57    188.43 o 
  13   1   4        0.49     -203.41    203.41 o 
  14   1   4      131.09      123.89    212.63 o 
  15   1   4       90.08      212.63    208.60 o 
 -16   2   4       46.12       38.61     57.05 o 
 -15   2   4     2369.91     2637.44    119.86 o 
 -14   2   4      678.88      602.17     55.90 o 
 -13   2   4      627.26      492.68     51.86 o 
 -12   2   4      966.67      882.22     47.25 o 
 -10   2   4     2899.53     2850.65    116.40 o 
  -9   2   4     1408.37     1392.77     68.00 o 
  -8   2   4      258.77       16.13    137.72 o 
  -7   2   4     3376.75     3734.60    134.26 o 
  -6   2   4      531.65      430.45     35.15 o 
  -5   2   4        0.16      -96.81    112.94 o 
  -4   2   4      106.81       70.88    110.64 o 
  -3   2   4      967.79      941.57     34.00 o 
  -2   2   4    16419.87    16270.10    199.95 o 
  -1   2   4      552.22      385.50     32.27 o 
   0   2   4       32.35      171.14    108.33 o 
   1   2   4      578.66      560.68     35.15 o 
   2   2   4      851.41      866.66     46.68 o 
   3   2   4     3558.46     3425.74    157.31 o 
   4   2   4     1174.68     1299.42     65.11 o 
   5   2   4      710.94      664.40     42.64 o 
   6   2   4      352.20      295.61     43.79 o 
   7   2   4     1962.03     2086.56     73.76 o 
   8   2   4     2264.55     2498.57    112.37 o 
   9   2   4      671.03      687.45     48.98 o 
  10   2   4       40.55      115.82    173.45 o 
  11   2   4        1.11     -209.17    209.17 o 
  12   2   4      122.99      168.26    191.31 o 
  13   2   4      445.90      231.65    218.39 o 
  14   2   4      262.20      175.75    214.94 o 
  15   2   4        4.68      -34.57    205.72 o 
 -18   3   4     1630.07     1469.41     68.57 o 
 -16   3   4      122.06      229.92    203.99 o 
 -15   3   4     1845.88     1854.91     63.96 o 
 -14   3   4      914.98      941.00     58.20 o 
 -13   3   4       15.46      -80.67    176.91 o 
 -12   3   4     3065.96     3125.52    127.93 o 
 -11   3   4       63.58      153.28    150.40 o 
 -10   3   4     1667.73     1657.84     70.30 o 
  -9   3   4      408.08      144.06    146.36 o 
  -8   3   4     1042.26     1335.40     67.71 o 
  -7   3   4     7763.62     7957.86    208.60 o 
  -6   3   4     7289.97     7151.12    189.01 o 
  -5   3   4     3020.05     2737.13    119.28 o 
  -4   3   4      886.42      800.40     37.46 o 
  -3   3   4    11313.91    10677.13    194.77 o 
  -2   3   4     2682.37     2797.06    110.64 o 
  -1   3   4     8448.63     8268.45    175.75 o 
   0   3   4      117.60     -129.65    129.65 o 
   1   3   4     8966.52     9293.00    195.92 o 
   2   3   4      830.86      789.45     38.61 o 
   3   3   4       92.63       95.08    125.62 o 
   4   3   4     3731.51     3228.09    148.09 o 
   5   3   4     1665.65     1725.84     78.37 o 
   6   3   4      229.03      192.46     43.79 o 
   7   3   4      289.50      257.00     43.79 o 
   8   3   4      765.54      858.60     48.40 o 
   9   3   4        1.46       87.59    164.80 o 
  10   3   4       75.69      311.17    178.06 o 
  11   3   4     1862.57     1849.73     71.45 o 
  12   3   4       15.48     -165.96    199.38 o 
  13   3   4     1846.37     1990.90     69.72 o 
  14   3   4      248.12      160.77     61.08 o 
  15   3   4       21.81     -158.47    222.43 o 
 -18   4   4      891.96      911.61     64.54 o 
 -17   4   4      130.84       57.05     58.78 o 
 -16   4   4      380.50      340.56    216.09 o 
 -15   4   4       30.11      224.73    194.19 o 
 -14   4   4       25.46      182.67    181.52 o 
 -13   4   4      202.02       30.54    182.67 o 
 -12   4   4      755.61      735.28     51.29 o 
 -11   4   4        0.07     -101.99    152.13 o 
 -10   4   4      962.02      957.13     46.10 o 
  -9   4   4     1042.36     1138.07     46.68 o 
  -8   4   4      833.08      734.13     43.79 o 
  -7   4   4      999.87     1055.67     68.00 o 
  -6   4   4     7262.59     6990.93    205.14 o 
  -5   4   4     1064.45     1034.35     55.32 o 
  -4   4   4     2336.50     2766.52    112.37 o 
  -3   4   4      746.48      719.72     38.03 o 
  -2   4   4    32359.95    36118.64    338.25 o 
  -1   4   4      628.95      680.54     40.34 o 
   0   4   4     8465.03     7808.61    218.97 o 
   1   4   4      226.39      275.44     36.88 o 
   2   4   4     2994.63     3034.47    113.52 o 
   3   4   4    19921.48    19873.32    292.73 o 
   4   4   4      121.90      -50.71    145.79 o 
   5   4   4     2511.05     2149.37    113.52 o 
   6   4   4        2.34     -108.91    144.64 o 
   7   4   4       21.25      159.04    135.99 o 
   8   4   4      221.88      157.89    157.31 o 
   9   4   4        5.21       -5.76    175.18 o 
  10   4   4     1657.37     1785.19     73.76 o 
  11   4   4     1105.06     1289.05     68.00 o 
  12   4   4      587.18      665.56     63.39 o 
  13   4   4      220.75      310.02    213.21 o 
  14   4   4      781.56      799.24     65.69 o 
 -17   5   4     2019.84     2124.02     97.38 o 
 -16   5   4     1053.85      894.90     66.27 o 
 -15   5   4       84.37       23.05    199.38 o 
 -14   5   4      143.05      210.90    198.80 o 
 -13   5   4      577.18      805.58     57.05 o 
 -12   5   4      930.74      942.73     55.90 o 
 -11   5   4        3.71     -168.26    168.26 o 
 -10   5   4      835.34      851.10     48.40 o 
  -9   5   4       45.49      -74.33    149.82 o 
  -8   5   4     1618.37     1463.07     78.94 o 
  -7   5   4     1657.49     1506.29     66.27 o 
  -6   5   4      218.63      250.66     43.22 o 
  -5   5   4      408.25      497.87     42.07 o 
  -4   5   4    11451.65    11322.52    233.38 o 
  -3   5   4     1891.69     1914.84     76.64 o 
  -2   5   4     3590.92     3220.02    138.87 o 
  -1   5   4     3894.04     3460.89    138.30 o 
   0   5   4        4.16       84.13    131.96 o 
   1   5   4     2744.86     2939.97    122.74 o 
   2   5   4     2171.20     2222.55     93.35 o 
   3   5   4     4646.98     4855.39    199.95 o 
   4   5   4       70.98       76.06     41.49 o 
   5   5   4     1870.55     1604.25     74.91 o 
   6   5   4       78.41       66.84    149.25 o 
   7   5   4      865.33      933.51     50.13 o 
   8   5   4      269.04      303.68     49.56 o 
   9   5   4     1210.51     1301.72     59.35 o 
  10   5   4        1.52      265.07    192.46 o 
  11   5   4     2055.87     2119.41     86.44 o 
  12   5   4      350.74      370.52    216.67 o 
  13   5   4       57.33      263.34    201.11 o 
  14   5   4      168.54      174.02    223.00 o 
 -17   6   4       10.43      -87.59    100.27 o 
 -16   6   4     2163.81     2116.52     88.16 o 
 -15   6   4      241.74      315.20    216.67 o 
 -14   6   4      100.85      -82.98    208.60 o 
 -13   6   4        9.28      118.13    198.23 o 
 -12   6   4      348.83      390.11     55.32 o 
 -11   6   4        5.72       59.35    168.84 o 
 -10   6   4     1816.14     1925.79     84.13 o 
  -9   6   4      647.90      639.05     48.98 o 
  -8   6   4      631.28      713.96     47.25 o 
  -7   6   4     3035.29     2926.72    125.04 o 
  -6   6   4      421.62      407.98     43.22 o 
  -5   6   4     4870.41     5199.40    203.99 o 
  -4   6   4     3445.78     3397.50    135.42 o 
  -3   6   4     6310.38     6444.65    212.63 o 
  -2   6   4     3400.24     3263.24    125.62 o 
  -1   6   4     3989.56     3600.34    162.50 o 
   0   6   4      831.69      743.35     44.37 o 
   1   6   4      400.29      406.25     42.64 o 
   2   6   4      404.42      385.50     42.07 o 
   3   6   4       44.50     -145.79    145.79 o 
   4   6   4      482.85      498.45     43.79 o 
   5   6   4      138.49      186.13    145.21 o 
   6   6   4      268.72      267.95    156.16 o 
   7   6   4      189.94       -5.76    175.18 o 
   8   6   4     1080.43     1056.82     58.20 o 
   9   6   4      791.45      823.45     59.93 o 
  10   6   4        0.06      277.17    182.67 o 
  11   6   4       46.93     -131.38    210.90 o 
  12   6   4     1933.85     1850.88     73.18 o 
  13   6   4       11.67      -76.06    216.67 o 
 -16   7   4      312.42      235.68    224.73 o 
 -15   7   4       14.65       64.54    203.99 o 
 -14   7   4       85.56       16.13    206.29 o 
 -13   7   4     1193.17     1199.15     66.27 o 
 -12   7   4     3359.97     3802.02    163.08 o 
 -11   7   4        0.96      165.38    180.94 o 
 -10   7   4      229.71      180.94    184.97 o 
  -9   7   4       37.36       22.47    163.65 o 
  -8   7   4      261.34      155.01    167.69 o 
  -7   7   4      740.18      660.95     48.40 o 
  -6   7   4       14.08      149.82    150.97 o 
  -5   7   4    14889.16    14020.46    299.07 o 
  -4   7   4      127.18      116.40    150.40 o 
  -3   7   4      285.42      240.29     44.37 o 
  -2   7   4      284.40      308.29     43.22 o 
  -1   7   4     2818.66     2836.82    116.40 o 
   0   7   4      137.74       17.29    151.55 o 
   1   7   4       73.83       13.25    138.30 o 
   2   7   4       19.92       61.08    144.06 o 
   3   7   4       30.65     -127.35    154.43 o 
   4   7   4     2340.04     2375.83     90.47 o 
   5   7   4       71.38      168.84    159.04 o 
   6   7   4      582.11      765.24     53.59 o 
   7   7   4       10.26      189.58    172.87 o 
   8   7   4     3790.72     3277.07    171.72 o 
   9   7   4       57.53       -6.91    203.41 o 
  10   7   4      364.89      299.07    214.36 o 
  11   7   4      374.41      443.13     63.96 o 
  12   7   4      265.24      123.89    209.17 o 
 -15   8   4       68.82     -214.36    214.36 o 
 -14   8   4      412.74      349.78     62.81 o 
 -13   8   4       33.30        6.91     62.23 o 
 -12   8   4     1133.41     1237.18     68.00 o 
 -11   8   4       62.34       63.96    191.89 o 
 -10   8   4        6.20      251.82    189.58 o 
  -9   8   4        8.03     -103.15    184.97 o 
  -8   8   4       15.04      -51.86     51.86 o 
  -7   8   4      110.73      302.53    168.84 o 
  -6   8   4      373.24      323.85    177.48 o 
  -5   8   4     2590.86     2531.42    105.45 o 
  -4   8   4      444.02      462.14     47.25 o 
  -3   8   4      305.87      -50.71    162.50 o 
  -2   8   4        2.64      -35.15    154.43 o 
  -1   8   4       23.42     -148.67    148.67 o 
   0   8   4        0.22     -157.31    157.31 o 
   1   8   4       46.25      -31.12    157.31 o 
   2   8   4       50.65       90.47    162.50 o 
   3   8   4      632.34      603.32     51.86 o 
   4   8   4      410.15      498.45     52.44 o 
   5   8   4     2201.15     2299.19     96.81 o 
   6   8   4     1289.95     1246.98     62.23 o 
   7   8   4      846.89      763.52     60.51 o 
   8   8   4       21.82        0.00    193.04 o 
   9   8   4       19.78     -214.36    214.36 o 
  10   8   4        2.50      304.25    199.95 o 
  11   8   4        0.93      140.03    208.02 o 
 -14   9   4      185.26       78.94    228.19 o 
 -13   9   4      139.24      288.12    205.72 o 
 -12   9   4     2202.01     2115.95    127.93 o 
 -11   9   4      441.09      407.40     63.96 o 
 -10   9   4      112.23      253.55    207.45 o 
  -9   9   4       47.60      -42.07    201.11 o 
  -8   9   4      469.46      430.45     59.35 o 
  -7   9   4       50.57     -193.62    193.62 o 
  -6   9   4        1.10     -193.04    193.04 o 
  -5   9   4      255.04     -173.45    201.68 o 
  -4   9   4      295.45      335.95     51.29 o 
  -3   9   4       96.35      -34.57    170.57 o 
  -2   9   4      322.33      207.45     50.71 o 
  -1   9   4      241.88       28.81    174.02 o 
   0   9   4       47.77     -103.72    174.60 o 
   1   9   4     1042.94     1198.00     57.05 o 
   2   9   4     1001.33      988.83     56.47 o 
   3   9   4      163.84      169.99     57.05 o 
   4   9   4      153.65       19.59    198.80 o 
   5   9   4     1273.83     1295.38     65.69 o 
   6   9   4     1966.34     1966.70     78.37 o 
   7   9   4      717.05      727.21     64.54 o 
   8   9   4      235.90     -111.21    236.26 o 
   9   9   4       56.75     -224.16    224.16 o 
  10   9   4      695.65      377.49    165.63 o 
 -12  10   4        8.47     -216.67    216.67 o 
 -11  10   4      921.50     1059.70     66.84 o 
 -10  10   4      546.16      334.22    234.53 o 
  -9  10   4        2.60       -8.07    212.06 o 
  -8  10   4      176.23      368.79    206.87 o 
  -7  10   4       22.64      -57.62    210.90 o 
  -6  10   4       26.36       -6.91    205.14 o 
  -5  10   4      760.86      825.75     61.08 o 
  -4  10   4        9.14      128.50    190.16 o 
  -3  10   4     1546.32     1411.21     73.18 o 
  -2  10   4      314.30      280.63     58.20 o 
  -1  10   4       46.84       39.76    197.65 o 
   0  10   4      763.31      909.88     61.66 o 
   1  10   4        6.13      -20.17    200.53 o 
   2  10   4      166.83     -212.06    212.06 o 
   3  10   4       47.27      -42.07    216.09 o 
   4  10   4     1120.27     1260.81     67.42 o 
   5  10   4       86.45       -7.49    209.17 o 
   6  10   4       99.76      165.96    209.17 o 
   7  10   4        0.42      238.56    203.41 o 
   8  10   4        2.42      -65.11    207.45 o 
   9  10   4       94.99      207.45    212.63 o 
 -11  11   4        4.07     -221.85    239.14 o 
 -10  11   4     2338.03     2611.51    111.21 o 
  -9  11   4        5.91       65.11    214.36 o 
  -8  11   4      889.92      885.10     67.42 o 
  -7  11   4      276.63      288.12     63.96 o 
  -6  11   4       96.70      243.75    210.90 o 
  -5  11   4     1095.61     1057.97     67.42 o 
  -4  11   4      745.87      339.98    216.67 o 
  -3  11   4      319.51      371.10     62.23 o 
  -2  11   4        6.53        0.00    203.99 o 
  -1  11   4      348.28      426.42     63.96 o 
   0  11   4      598.47      601.59     63.39 o 
   1  11   4       33.41      -38.03    206.29 o 
   2  11   4      872.38      840.73     66.27 o 
   3  11   4      505.38      760.64     63.39 o 
   4  11   4     2579.09     2731.37    118.13 o 
   5  11   4      474.84      392.42    229.34 o 
   6  11   4       31.28      -32.85    218.97 o 
   7  11   4        6.04      111.79    214.36 o 
  -8  12   4      548.25      384.93    231.65 o 
  -7  12   4      176.81     -144.06    220.12 o 
  -6  12   4      884.10      909.30     66.27 o 
  -5  12   4      233.04      266.80     63.39 o 
  -4  12   4       21.26       67.42    214.36 o 
  -3  12   4      328.89      274.29    208.02 o 
  -2  12   4       53.58     -148.67    209.17 o 
  -1  12   4      355.10      281.20     63.96 o 
   0  12   4       52.06       82.98    217.24 o 
   1  12   4      989.31      941.00     65.69 o 
   2  12   4        9.07      -24.20    208.02 o 
   3  12   4     1892.31     1860.67     85.28 o 
   4  12   4      798.60      384.35    240.29 o 
   5  12   4       91.37      263.34    217.24 o 
  -4  13   4      128.17      133.69    223.58 o 
  -3  13   4      135.51      157.31     64.54 o 
  -2  13   4      737.21      764.09     68.57 o 
  -1  13   4      127.07      299.07    212.06 o 
   0  13   4       88.14      159.04    211.48 o 
 -12   1   5      257.15      -14.41    152.70 o 
 -10   1   5      238.03      217.82     40.34 o 
  -9   1   5     5801.98     6267.75    202.84 o 
  -8   1   5      409.65      379.74     38.61 o 
  -7   1   5     3532.44     2802.83    108.33 o 
  -6   1   5     1070.84     1158.82     45.52 o 
  -5   1   5     6329.50     5868.42    161.92 o 
  -4   1   5      399.90      429.87     32.85 o 
  -3   1   5      414.42      395.30     32.27 o 
  -2   1   5      471.86      507.09     32.27 o 
  -1   1   5     4310.05     4255.52    141.18 o 
   0   1   5     2186.78     1913.69     92.20 o 
   1   1   5      165.59      104.88    118.13 o 
   2   1   5    14537.66    13934.61    229.34 o 
   3   1   5       26.14       43.22    123.89 o 
   4   1   5     9769.02    10036.35    231.07 o 
   5   1   5     2408.57     2504.33    109.49 o 
   6   1   5     1665.93     1413.51     60.51 o 
   7   1   5     3099.27     2994.71    108.91 o 
   8   1   5      639.92      722.60     47.25 o 
   9   1   5     3268.25     3126.67    116.98 o 
  10   1   5      331.34      231.07    178.63 o 
  11   1   5      136.16      265.65    198.23 o 
  12   1   5     1819.94     1757.53     78.94 o 
  13   1   5      966.50      957.13     66.27 o 
  14   1   5     2568.78     2375.26    109.49 o 
 -13   2   5     1300.72     1236.03     57.62 o 
 -12   2   5     1756.28     1768.48     82.98 o 
 -10   2   5     2422.62     2731.37    114.10 o 
  -9   2   5      211.02       95.08    133.11 o 
  -8   2   5       40.53      -39.18    129.65 o 
  -7   2   5     3799.82     4375.96    158.47 o 
  -6   2   5     5196.84     5358.44    169.41 o 
  -5   2   5     4508.64     4514.25    158.47 o 
  -4   2   5     2068.86     2046.22     96.81 o 
  -3   2   5       77.34       25.35     32.85 o 
  -2   2   5     1006.30     1062.58     42.64 o 
  -1   2   5     1078.85      840.73     42.07 o 
   0   2   5      224.55      104.30    115.25 o 
   1   2   5        8.23     -120.43    120.43 o 
   2   2   5      479.84      524.38     38.03 o 
   3   2   5     2854.05     2998.17    121.59 o 
   4   2   5     2662.70     2165.51     98.54 o 
   5   2   5       78.68     -146.36    146.36 o 
   6   2   5      918.97     1017.06     44.95 o 
   7   2   5       30.63       79.52    149.82 o 
   8   2   5     4589.69     4338.50    185.55 o 
   9   2   5     1359.10     1405.45     55.32 o 
  10   2   5       22.57       25.35    181.52 o 
  11   2   5      288.22      292.73     58.20 o 
  12   2   5     1468.25     1471.71     66.84 o 
  13   2   5       31.44      138.30    201.11 o 
  14   2   5       54.04      134.84    217.82 o 
 -16   3   5       94.46      264.49    197.07 o 
 -15   3   5      100.77      175.75     55.32 o 
 -14   3   5       11.21      243.17    176.33 o 
 -13   3   5      203.84      -34.57    169.41 o 
 -12   3   5     1338.42     1435.41     52.44 o 
 -11   3   5      206.33      189.01     44.37 o 
 -10   3   5      770.89      710.50     44.95 o 
  -9   3   5     1360.38     1204.92     45.52 o 
  -8   3   5     6232.01     6831.89    202.26 o 
  -7   3   5     3260.98     3398.66    142.33 o 
  -6   3   5      667.50      692.06     39.76 o 
  -5   3   5     7714.10     7427.72    193.62 o 
  -4   3   5      489.47      593.53     36.88 o 
  -3   3   5     5318.18     4981.58    163.08 o 
  -2   3   5        8.53       53.01    115.82 o 
  -1   3   5        0.53       58.78    122.74 o 
   0   3   5     3724.14     3689.08    156.74 o 
   1   3   5    11318.84    10753.19    216.09 o 
   2   3   5     1743.23     2240.99     75.49 o 
   3   3   5      758.66      576.24     41.49 o 
   4   3   5     1399.98     1357.04     51.29 o 
   5   3   5      288.01      235.68    145.21 o 
   6   3   5     1668.72     1562.18     86.44 o 
   7   3   5       71.61      -24.20    156.74 o 
   8   3   5      630.25      668.44     49.56 o 
   9   3   5     1218.78     1203.19     63.39 o 
  10   3   5      165.43      144.06     55.90 o 
  11   3   5       56.12     -203.99    203.99 o 
  12   3   5      103.43       31.12    216.67 o 
  13   3   5      144.05       57.62     62.23 o 
  14   3   5        7.01       34.00    211.48 o 
 -18   4   5      246.39      231.07     66.27 o 
 -17   4   5       36.35      354.96    192.46 o 
 -16   4   5     3197.76     3391.16    154.43 o 
 -15   4   5      276.60      351.51     58.78 o 
 -14   4   5      172.10       53.59    197.65 o 
 -13   4   5     2412.81     2283.06    110.06 o 
 -12   4   5      888.81      897.78     53.01 o 
 -11   4   5        0.62       55.90     43.79 o 
 -10   4   5     1729.06     1819.76     84.13 o 
  -9   4   5     1989.03     2078.49     84.71 o 
  -8   4   5     1714.26     1821.49     77.22 o 
  -7   4   5     2938.00     3192.36    141.18 o 
  -6   4   5     1241.02     1273.49     53.59 o 
  -5   4   5      669.37      776.77     40.91 o 
  -4   4   5     1579.93     1780.00     63.39 o 
  -3   4   5     3555.11     3921.30    163.65 o 
  -2   4   5     4195.02     3617.05    153.86 o 
  -1   4   5    13236.13    13187.80    233.95 o 
   0   4   5     8705.16     7648.99    196.50 o 
   1   4   5      718.27      712.23     40.34 o 
   2   4   5    16209.68    16558.79    280.05 o 
   3   4   5     1021.29     1146.72     48.40 o 
   4   4   5       16.02     -144.06    144.06 o 
   5   4   5      115.84      -60.51    146.36 o 
   6   4   5     2967.99     2800.52    133.11 o 
   7   4   5        0.03     -149.82    155.01 o 
   8   4   5     1060.63     1057.97     56.47 o 
   9   4   5       20.19      -94.50    184.97 o 
  10   4   5     3658.66     3619.36    171.72 o 
  11   4   5     1828.37     1843.96     88.16 o 
  12   4   5      195.43      -39.76    220.70 o 
  13   4   5      127.57      161.92     62.23 o 
  14   4   5      180.96      -43.79    215.51 o 
 -17   5   5     2218.61     2198.35     81.83 o 
 -16   5   5     1157.38     1105.80     68.57 o 
 -15   5   5       99.07     -208.02    208.02 o 
 -14   5   5      259.36       48.98    191.31 o 
 -13   5   5      890.61      930.05     58.20 o 
 -12   5   5       46.50      164.80    168.26 o 
 -11   5   5     1717.02     1814.00     65.69 o 
 -10   5   5     1272.43     1368.57     54.74 o 
  -9   5   5      820.83      819.99     46.68 o 
  -8   5   5     5584.57     5521.52    207.45 o 
  -7   5   5        7.80     -145.21    145.21 o 
  -6   5   5     5013.00     5009.24    198.80 o 
  -5   5   5     1115.24     1265.42     55.90 o 
  -4   5   5     3812.47     4279.73    169.41 o 
  -3   5   5    13060.17    12505.53    244.90 o 
  -2   5   5     3242.63     3205.04    145.79 o 
  -1   5   5    12551.29    13758.85    257.58 o 
   0   5   5    10027.05     9522.34    228.19 o 
   1   5   5     4808.53     4656.58    183.82 o 
   2   5   5     1806.31     1950.57     56.47 o 
   3   5   5     7564.59     7927.89    228.77 o 
   4   5   5      717.89      792.90     46.10 o 
   5   5   5       71.34      -33.42    149.82 o 
   6   5   5      665.55      896.63     49.56 o 
   7   5   5       51.03      293.88    161.35 o 
   8   5   5      955.78      957.13     57.05 o 
   9   5   5      296.41      338.83    196.50 o 
  10   5   5       17.93     -155.58    200.53 o 
  11   5   5      126.33       80.10     61.66 o 
  12   5   5     2514.41     2466.88     88.16 o 
  13   5   5       89.03      -34.00    216.09 o 
 -17   6   5      145.94      234.53    209.17 o 
 -16   6   5       11.19     -225.31    225.31 o 
 -15   6   5      967.39     1057.97     68.00 o 
 -14   6   5       29.29      -59.93    206.29 o 
 -13   6   5       70.80      309.44    181.52 o 
 -12   6   5      251.51      270.26     54.74 o 
 -11   6   5       18.58      -53.01    176.33 o 
 -10   6   5     1252.25     1464.80     59.93 o 
  -9   6   5       24.21      102.57    156.16 o 
  -8   6   5     1506.56     1543.74     58.20 o 
  -7   6   5        2.47       58.78    148.67 o 
  -6   6   5       30.35       29.96    152.13 o 
  -5   6   5        9.46       65.69    141.18 o 
  -4   6   5       17.96      131.38    142.33 o 
  -3   6   5     3312.80     3270.73    150.40 o 
  -2   6   5     6061.80     6541.46    209.75 o 
  -1   6   5      538.74      640.78     44.37 o 
   0   6   5        0.33      195.92    135.42 o 
   1   6   5      127.80       53.59    141.75 o 
   2   6   5      743.47      620.61     46.10 o 
   3   6   5     5182.29     5364.78    216.09 o 
   4   6   5       33.80       70.30     42.64 o 
   5   6   5      249.36       57.05    164.23 o 
   6   6   5       88.75      212.06    160.19 o 
   7   6   5       95.63       59.93     52.44 o 
   8   6   5     1490.00     1464.22     64.54 o 
   9   6   5      337.10      330.76     59.35 o 
  10   6   5      621.64      272.56    224.73 o 
  11   6   5      332.20      346.90     64.54 o 
  12   6   5      553.33      685.15     63.96 o 
 -16   7   5      531.53      465.60     63.96 o 
 -15   7   5      281.75      276.02     62.23 o 
 -14   7   5      432.11      286.97    216.09 o 
 -13   7   5      446.76      483.46     62.81 o 
 -12   7   5     2084.29     2204.11    108.33 o 
 -11   7   5      189.60       92.20    185.55 o 
 -10   7   5      114.23      175.18    169.99 o 
  -9   7   5     1199.63     1187.05     57.62 o 
  -8   7   5      139.88       64.54    155.58 o 
  -7   7   5     1452.89     1593.88     59.35 o 
  -6   7   5      968.89     1022.82     48.40 o 
  -5   7   5     5436.55     5762.39    225.89 o 
  -4   7   5     1566.04     2181.64     77.22 o 
  -3   7   5      246.17      243.75    152.70 o 
  -2   7   5     1356.41     1274.64     47.25 o 
  -1   7   5     1879.51     2015.11     82.98 o 
   0   7   5     1504.24     1728.72     84.13 o 
   1   7   5     2321.22     2269.23     92.20 o 
   2   7   5      472.19      593.53     45.52 o 
   3   7   5       33.86      231.65    142.91 o 
   4   7   5      111.75       92.20    168.26 o 
   5   7   5     1172.04     1053.94     56.47 o 
   6   7   5      437.65      654.61     57.62 o 
   7   7   5     3591.79     3608.41    143.48 o 
   8   7   5     1171.09     1499.95     66.27 o 
   9   7   5     1318.97     1358.19     66.27 o 
  10   7   5      420.79      433.91     63.96 o 
  11   7   5        4.20      106.03    209.75 o 
  12   7   5      744.87      269.10    221.85 o 
 -15   8   5       89.85       25.93    218.39 o 
 -14   8   5      368.48      357.84    223.00 o 
 -13   8   5       65.36       99.11     63.39 o 
 -12   8   5     1124.05     1067.77     66.27 o 
 -11   8   5     1533.31     1622.11     66.84 o 
 -10   8   5       60.76     -204.56    204.56 o 
  -9   8   5        4.42     -141.75    199.38 o 
  -8   8   5        5.89       17.86    172.30 o 
  -7   8   5       15.07      -63.39    173.45 o 
  -6   8   5      324.25      222.43    174.02 o 
  -5   8   5     1774.22     1839.35     73.18 o 
  -4   8   5      333.00      329.61     48.40 o 
  -3   8   5     8407.27     8747.88    270.26 o 
  -2   8   5       10.61       31.12    158.47 o 
  -1   8   5      970.90     1051.06     54.17 o 
   0   8   5      413.18      311.75     47.25 o 
   1   8   5     1176.80     1130.00     53.01 o 
   2   8   5     1767.49     1760.99     65.11 o 
   3   8   5        6.71     -242.60    242.60 o 
   4   8   5     1264.57     1316.71     59.35 o 
   5   8   5     1641.83     1569.10     68.57 o 
   7   8   5     1127.27     1219.32     65.11 o 
   8   8   5     1900.86     1960.36     79.52 o 
   9   8   5     2054.31     2124.59     89.89 o 
  10   8   5      523.32      163.65    228.77 o 
  11   8   5     1143.97     1049.33     69.15 o 
 -14   9   5      603.52      354.39    221.85 o 
 -13   9   5       61.44       -8.07    212.06 o 
 -12   9   5      122.65      254.70    215.51 o 
 -11   9   5      182.56       78.37    214.36 o 
 -10   9   5      202.78      122.74     62.23 o 
  -9   9   5      613.88      550.88     62.23 o 
  -8   9   5       26.27      164.23    200.53 o 
  -7   9   5     1689.76     1676.85     96.23 o 
  -6   9   5      172.60      252.39     55.32 o 
  -5   9   5      356.57      280.05    187.85 o 
  -4   9   5       20.86       35.73    175.75 o 
  -3   9   5     1131.84     1252.74     62.23 o 
  -2   9   5      452.78      269.68    192.46 o 
  -1   9   5        0.51      252.97    170.57 o 
   0   9   5     1898.00     2117.10     89.89 o 
   1   9   5      113.57      103.15    189.58 o 
   2   9   5      627.54      681.11     58.20 o 
   3   9   5       12.18      303.68    180.36 o 
   4   9   5      892.27      966.35     63.96 o 
   5   9   5        0.28      310.59    196.50 o 
   6   9   5     1000.83      953.10     67.42 o 
   7   9   5       32.35       39.18    213.78 o 
   8   9   5       75.77     -217.24    217.24 o 
   9   9   5       54.90       24.78    206.29 o 
  10   9   5      130.70     -104.88    224.16 o 
 -13  10   5        0.20     -115.25    214.94 o 
 -11  10   5      123.23      107.18     62.81 o 
 -10  10   5      816.94      885.10     67.42 o 
  -9  10   5       27.78      291.00    210.33 o 
  -8  10   5      198.61      333.07    198.80 o 
  -7  10   5        4.63      108.91    201.11 o 
  -6  10   5      223.65      189.58     59.35 o 
  -5  10   5      738.28      861.48     61.08 o 
  -4  10   5      122.77       34.57    206.87 o 
  -3  10   5      659.50      602.75     61.08 o 
  -2  10   5        2.77     -115.25    195.92 o 
  -1  10   5      718.10      602.75     62.23 o 
   1  10   5      689.13      371.67    226.46 o 
   2  10   5      122.10      225.31    203.99 o 
   3  10   5       26.11      -36.30    198.80 o 
   4  10   5      249.61       60.51    214.94 o 
   5  10   5     3356.82     3369.27    133.69 o 
   6  10   5      388.54      212.63    217.24 o 
   7  10   5     1407.77     1267.15     69.72 o 
   8  10   5      125.30       76.06    212.06 o 
 -11  11   5        7.16      -17.29    217.82 o 
 -10  11   5     1033.93     1180.71     69.15 o 
  -9  11   5      156.83      148.09    214.94 o 
  -8  11   5        0.26      -16.71    221.85 o 
  -7  11   5      352.45      170.57    218.97 o 
  -6  11   5       51.19      166.53    213.21 o 
  -5  11   5      495.16      553.19     65.11 o 
  -4  11   5        3.23      206.87    202.84 o 
  -3  11   5      521.58      667.28     65.11 o 
  -2  11   5        0.95        0.00    217.24 o 
  -1  11   5       33.72     -136.57    224.73 o 
   0  11   5       40.54       91.62    203.99 o 
   1  11   5        1.16        7.49    209.75 o 
   2  11   5       89.03     -220.70    220.70 o 
   3  11   5        0.03      178.06    205.72 o 
   4  11   5      764.05      723.18     68.00 o 
   5  11   5       87.92      106.60    202.26 o 
   6  11   5      973.82      961.17     72.03 o 
  -8  12   5      368.50      376.28    253.55 o 
  -7  12   5      163.78       -9.22    242.60 o 
  -6  12   5        1.32       91.62    213.21 o 
  -5  12   5      687.72      716.26     65.69 o 
  -4  12   5       84.38       32.27    204.56 o 
  -3  12   5       34.25      168.26    183.82 o 
  -2  12   5      111.14      227.61    206.29 o 
  -1  12   5        9.25     -128.50    196.50 o 
   0  12   5      119.69      -88.74    205.14 o 
   1  12   5     1343.84     1266.57     70.88 o 
   2  12   5        4.63      -91.62    203.41 o 
   3  12   5        1.89      110.06    223.00 o 
   4  12   5       21.58      -56.47    231.07 o 
 -12   0   6      142.44      115.82    149.82 o 
 -10   0   6    11881.40    12272.16    257.00 o 
  -9   0   6       23.47      190.16    135.99 o 
  -8   0   6    26641.52    25065.81    315.20 o 
  -7   0   6        1.30      -22.47    123.32 o 
  -6   0   6      252.24      208.60    118.71 o 
  -5   0   6    11203.23    11216.49    200.53 o 
  -4   0   6      116.18       -4.61    106.60 o 
  -3   0   6     4510.17     4099.36    142.91 o 
  -2   0   6     2598.12     2640.90    110.64 o 
  -1   0   6      797.26      697.83     34.57 o 
   0   0   6      389.38      404.52     35.15 o 
   1   0   6      245.02      175.18     35.15 o 
   2   0   6     2210.75     2662.80    118.71 o 
   3   0   6    10811.66    11487.32    239.14 o 
   4   0   6    10607.75    10789.49    243.17 o 
   5   0   6     2227.43     2178.76    104.30 o 
   6   0   6     3435.71     3515.06    144.06 o 
   7   0   6      427.87      455.23     46.68 o 
   8   0   6     9890.72     9972.96    286.97 o 
   9   0   6     2982.57     2972.82    126.77 o 
  10   0   6     1890.64     1913.69    123.32 o 
  11   0   6       66.73     -107.18    209.17 o 
  12   0   6      159.09      329.03    205.14 o 
  13   0   6      780.37      169.99    225.89 o 
  14   0   6      331.55      205.14    233.95 o 
 -12   1   6      453.14      248.94    152.70 o 
 -10   1   6        9.65      213.21    145.21 o 
  -9   1   6     2113.97     2181.64     96.23 o 
  -8   1   6     3534.90     3315.68    147.52 o 
  -7   1   6        2.39     -123.89    123.89 o 
  -6   1   6     1061.38     1176.10     43.79 o 
  -5   1   6      116.95      189.01    111.79 o 
  -4   1   6     4880.56     5179.23    154.43 o 
  -3   1   6     1069.08     1069.50     51.86 o 
  -2   1   6     1692.12     1523.58     60.51 o 
  -1   1   6       83.04      119.86    113.52 o 
   0   1   6      203.96      272.56     35.73 o 
   1   1   6      309.53      281.20     37.46 o 
   2   1   6     1804.17     1978.80     91.05 o 
   3   1   6    10332.21    10563.61    229.92 o 
   4   1   6        0.29      247.21    138.30 o 
   5   1   6      918.88     1047.60     45.52 o 
   6   1   6      131.43     -153.86    153.86 o 
   7   1   6       35.22      -34.57    159.04 o 
   8   1   6     1665.68     1731.02     73.18 o 
   9   1   6     4422.10     4382.30    173.45 o 
  10   1   6      484.11      186.13    211.48 o 
  11   1   6       64.31      308.29    187.28 o 
  12   1   6     1374.07     1302.30     75.49 o 
  13   1   6        5.48      -65.11    214.94 o 
  14   1   6       22.52      -67.42     67.42 o 
 -13   2   6      188.16     -104.30    176.33 o 
 -12   2   6      102.23      110.06    152.70 o 
 -10   2   6      147.20      206.29     40.34 o 
  -9   2   6      205.53     -149.25    149.25 o 
  -8   2   6      398.78      425.26     41.49 o 
  -7   2   6      591.00      454.65     38.61 o 
  -6   2   6     4340.43     4408.80    165.96 o 
  -5   2   6     7275.45     7138.45    186.13 o 
  -4   2   6     2369.53     2481.28    104.30 o 
  -3   2   6     1344.06     1406.60     59.93 o 
  -2   2   6     3949.13     3970.86    157.31 o 
  -1   2   6        9.51       51.86    116.98 o 
   0   2   6     8192.47     7488.80    184.40 o 
   1   2   6     4598.46     5300.24    173.45 o 
   2   2   6      255.10      347.47     39.76 o 
   3   2   6     3244.33     3266.12    120.43 o 
   4   2   6     1106.98     1092.55     45.52 o 
   5   2   6     1842.85     1615.20     71.45 o 
   6   2   6      658.93      615.42     46.10 o 
   7   2   6     1467.61     1527.03     64.54 o 
   8   2   6      376.84      474.82     50.71 o 
   9   2   6     3926.46     3713.28    160.19 o 
  10   2   6        3.38     -169.41    196.50 o 
  11   2   6      795.77      937.54     62.81 o 
  12   2   6      125.72     -221.85    221.85 o 
  13   2   6     1561.87     1454.43     90.47 o 
  14   2   6        0.58      132.53    225.31 o 
 -16   3   6      113.29      -14.98    210.90 o 
 -15   3   6        6.52      -27.08    195.34 o 
 -14   3   6       96.18      114.10    180.36 o 
 -13   3   6     1456.09     1552.39     61.08 o 
 -12   3   6      303.84      357.27     47.25 o 
 -11   3   6      184.63      194.19     43.79 o 
 -10   3   6      211.65       90.47    150.97 o 
  -9   3   6      394.87      487.50     42.07 o 
  -8   3   6     1037.39     1192.24     61.08 o 
  -7   3   6      441.74       99.11    146.36 o 
  -6   3   6      126.93      217.82    126.20 o 
  -5   3   6     1208.51     1396.80     52.44 o 
  -4   3   6     4021.55     3386.56    145.79 o 
  -3   3   6     1706.53     1710.85     64.54 o 
  -2   3   6     2310.05     2322.82    104.88 o 
  -1   3   6     1480.44     1559.30     67.42 o 
   0   3   6      470.34      449.47     38.03 o 
   1   3   6     1516.07     1358.77     53.01 o 
   2   3   6       51.98      177.48    138.87 o 
   3   3   6     1387.65     1469.41     63.96 o 
   4   3   6      640.79      562.41     44.37 o 
   5   3   6     1728.94     1627.30     64.54 o 
   6   3   6      822.44      798.09     46.10 o 
   7   3   6        9.97     -147.52    165.96 o 
   8   3   6      247.85      316.36    176.91 o 
   9   3   6      588.63      644.81     57.62 o 
  10   3   6     1790.06     1737.94     80.67 o 
  11   3   6       23.25      165.96    210.33 o 
  12   3   6       80.11      -57.05    215.51 o 
  13   3   6      515.33      345.17    215.51 o 
 -18   4   6      308.49       63.96    236.83 o 
 -16   4   6      476.77      461.57     61.66 o 
 -15   4   6      433.66      390.69     59.93 o 
 -14   4   6     3811.62     3696.00    155.58 o 
 -13   4   6      771.40      739.89     53.59 o 
 -12   4   6        0.48     -138.30    162.50 o 
 -11   4   6      111.06     -157.89    157.89 o 
 -10   4   6      526.06      519.19     46.10 o 
  -9   4   6      688.44      716.84     44.37 o 
  -8   4   6       14.55      -39.76    138.30 o 
  -7   4   6       28.44      191.31    140.60 o 
  -6   4   6      323.20      431.60     42.07 o 
  -5   4   6      263.20      114.10    142.33 o 
  -4   4   6      564.47      659.79     40.34 o 
  -3   4   6     2076.40     2200.66     92.77 o 
  -2   4   6      121.96      123.32    138.30 o 
  -1   4   6      804.52      924.86     42.64 o 
   0   4   6     4495.63     4664.08    186.70 o 
   1   4   6      571.69      695.52     42.64 o 
   2   4   6       76.93     -146.94    146.94 o 
   3   4   6     4681.39     4530.39    183.82 o 
   4   4   6     1971.79     1864.13     71.45 o 
   5   4   6      105.29       61.66    149.82 o 
   6   4   6      955.57     1098.89     49.56 o 
   7   4   6     1000.15     1049.91     53.59 o 
   8   4   6      298.67      221.85     55.90 o 
   9   4   6     3129.50     2692.76     93.93 o 
  10   4   6      196.15       35.73    197.65 o 
  11   4   6      316.47      319.81    215.51 o 
  12   4   6     1278.33     1238.91     69.72 o 
  13   4   6      309.64     -175.18    240.29 o 
 -18   5   6      164.11      -94.50    256.43 o 
 -17   5   6      196.32      314.63     62.81 o 
 -16   5   6      109.89     -202.26    217.24 o 
 -15   5   6      580.10      579.12     62.23 o 
 -14   5   6      931.66      833.82     60.51 o 
 -13   5   6      365.62      129.65    191.31 o 
 -12   5   6       77.80      275.44    173.45 o 
 -11   5   6     2736.15     2723.88    120.43 o 
 -10   5   6      128.98      110.06     46.10 o 
  -9   5   6       99.52      137.14    150.40 o 
  -8   5   6       88.28     -152.70    152.70 o 
  -7   5   6      158.14      197.07     41.49 o 
  -6   5   6       28.44      -39.18    146.36 o 
  -5   5   6      495.22      413.74     44.95 o 
  -4   5   6       72.65      148.67    150.97 o 
  -3   5   6      765.49      950.79     48.40 o 
  -2   5   6      302.09      164.23    153.86 o 
  -1   5   6       94.85     -138.30    144.64 o 
   0   5   6     3180.71     2995.29    126.77 o 
   1   5   6      445.62      458.69     44.37 o 
   2   5   6       70.35      251.82    143.48 o 
   3   5   6       12.92     -105.45    144.64 o 
   4   5   6      265.88      322.12     44.95 o 
   5   5   6      148.06      132.53    152.13 o 
   6   5   6     1386.56     1627.87     65.69 o 
   7   5   6        8.44       36.30    183.82 o 
   8   5   6       43.39       -6.34    194.77 o 
   9   5   6       79.33     -153.28    201.68 o 
  10   5   6       58.97       68.00    210.33 o 
  11   5   6       64.99       97.38    205.72 o 
  12   5   6      395.34      359.57    210.33 o 
 -17   6   6        2.78     -166.53    240.29 o 
 -16   6   6       86.72       89.89    204.56 o 
 -15   6   6      113.55      -55.90    217.82 o 
 -14   6   6        4.98       29.39    203.41 o 
 -13   6   6      592.95      564.71     58.78 o 
 -12   6   6      203.12      316.36    183.24 o 
 -11   6   6     1216.45     1181.87     57.62 o 
 -10   6   6        0.02     -157.89    169.99 o 
  -9   6   6       70.66      140.60    153.28 o 
  -8   6   6       44.62        0.00    154.43 o 
  -7   6   6       42.50       55.90    147.52 o 
  -6   6   6     2608.75     2632.26    172.30 o 
  -5   6   6     3033.79     3297.81    141.18 o 
  -4   6   6     1139.70     1104.65     48.98 o 
  -3   6   6     1277.16     1802.47     58.20 o 
  -2   6   6     1531.21     1765.02     82.40 o 
  -1   6   6        1.94      -46.10    146.36 o 
   0   6   6        6.02        4.03    138.87 o 
   1   6   6       56.77      -21.90    138.87 o 
   2   6   6      309.22      339.40     44.37 o 
   3   6   6     1689.73     1624.99     87.01 o 
   4   6   6      131.59      276.59    152.70 o 
   5   6   6     2830.30     2737.71    108.33 o 
   6   6   6        8.63      253.55    178.63 o 
   7   6   6     1379.72     1502.83     77.79 o 
   8   6   6     2665.48     2536.60    118.13 o 
   9   6   6      408.46      527.26     61.08 o 
  10   6   6      264.25      342.29    203.41 o 
  11   6   6      704.92      757.75     64.54 o 
  12   6   6       44.61     -244.90    244.90 o 
 -16   7   6       15.58       18.44    237.41 o 
 -15   7   6        3.33     -118.13    216.09 o 
 -14   7   6      275.49      285.24    220.12 o 
 -13   7   6      148.86        0.00    210.90 o 
 -12   7   6     3237.25     3044.85    129.65 o 
 -11   7   6      442.26       52.44    206.87 o 
 -10   7   6       55.31      -86.44    182.67 o 
  -9   7   6      617.06      683.42     54.17 o 
  -8   7   6       50.46      127.93    158.47 o 
  -7   7   6      528.03      477.70     48.40 o 
  -6   7   6     1078.85     1053.36     48.98 o 
  -5   7   6       20.05      199.95    146.94 o 
  -4   7   6     2251.18     2098.09     89.32 o 
  -3   7   6     3390.06     3293.20    140.03 o 
  -2   7   6      822.07      765.82     52.44 o 
  -1   7   6     1477.09     1523.00     63.39 o 
   0   7   6       38.21       82.40     42.64 o 
   1   7   6       32.25      180.94    149.82 o 
   2   7   6     2031.30     2090.02     82.98 o 
   3   7   6        5.65     -169.41    169.41 o 
   4   7   6        0.72       46.68    175.75 o 
   5   7   6      176.23      224.75     55.90 o 
   6   7   6     1149.34     1400.84     65.69 o 
   7   7   6     2388.00     2328.58     96.23 o 
   8   7   6        1.22      178.63    199.38 o 
   9   7   6     1789.65     1670.52     71.45 o 
  10   7   6      456.22        8.07    220.12 o 
  11   7   6       98.82      403.94    235.68 o 
 -15   8   6      656.25      591.22     77.22 o 
 -14   8   6      519.90      657.49     65.11 o 
 -13   8   6       30.91     -144.06    213.21 o 
 -12   8   6       69.64      310.59    207.45 o 
 -11   8   6      510.25      414.32     61.08 o 
 -10   8   6      641.09      319.81    212.06 o 
  -9   8   6      230.37      278.90    197.07 o 
  -8   8   6     1625.02     1679.74     70.30 o 
  -7   8   6       76.89      -29.96    176.33 o 
  -6   8   6      995.22      998.05     53.59 o 
  -5   8   6      136.94      -28.24    174.02 o 
  -4   8   6     1264.09     1251.01     53.59 o 
  -3   8   6      325.71      216.09    171.72 o 
  -2   8   6      763.35      742.77     51.29 o 
  -1   8   6     3207.79     3267.85    138.30 o 
   0   8   6       45.63      184.40    164.23 o 
   1   8   6     2330.66     2451.32     86.44 o 
   2   8   6       50.61      248.36    180.94 o 
   3   8   6       44.01       85.86    175.18 o 
   4   8   6     1309.41     1320.74     62.23 o 
   5   8   6      395.87      276.59     62.81 o 
   6   8   6      289.39      364.18     62.81 o 
   7   8   6      243.64       55.32     66.84 o 
   8   8   6     2210.72     2425.97    105.45 o 
   9   8   6      233.06      194.19     62.81 o 
  10   8   6      498.89      469.63     69.72 o 
 -14   9   6      249.13      241.44    236.26 o 
 -13   9   6        0.91      149.82    210.90 o 
 -12   9   6      889.20     1060.86     68.00 o 
 -11   9   6      278.18      195.92    206.87 o 
 -10   9   6      904.54      858.02     66.27 o 
  -9   9   6       44.91      234.53    200.53 o 
  -8   9   6      549.93      674.78     61.08 o 
  -7   9   6       10.40      -20.17    203.99 o 
  -6   9   6      143.73      -97.38    201.11 o 
  -5   9   6        1.82     -194.19    194.19 o 
  -4   9   6        0.69       51.29     54.17 o 
  -3   9   6      151.92      270.83    183.82 o 
  -2   9   6     1443.41     1720.65     78.37 o 
  -1   9   6     1642.57     1665.33     69.72 o 
   0   9   6      816.76      695.52     58.78 o 
   1   9   6      750.69      823.45     59.35 o 
   2   9   6     1344.31     1360.50     64.54 o 
   3   9   6      517.77      701.28     62.23 o 
   4   9   6       50.32      255.27    206.29 o 
   5   9   6       13.10      126.77    209.75 o 
   6   9   6       76.41      -15.56    207.45 o 
   7   9   6      339.37      338.25     65.11 o 
   8   9   6      234.48      257.00    223.00 o 
   9   9   6     1032.55     1019.37     72.61 o 
 -13  10   6      327.53     -248.36    248.36 o 
 -12  10   6        1.31      103.72    213.78 o 
 -11  10   6       89.34      123.89    211.48 o 
 -10  10   6       31.40      -40.91    210.33 o 
  -9  10   6        9.72      -15.56    215.51 o 
  -8  10   6      120.94      140.03     63.39 o 
  -7  10   6      103.84     -199.38    214.36 o 
  -6  10   6      115.94      302.53    208.60 o 
  -5  10   6      292.76      243.75     61.66 o 
  -4  10   6      720.93      782.53     62.23 o 
  -3  10   6      135.40     -207.45    216.67 o 
  -2  10   6      238.46      328.46     62.23 o 
  -1  10   6      213.04      312.90     61.08 o 
   0  10   6        9.71       91.05    205.72 o 
   1  10   6     1457.53     1558.73     73.18 o 
   2  10   6       38.10     -175.75    208.60 o 
   3  10   6       46.89       76.06    197.07 o 
   4  10   6      229.00      208.60     63.96 o 
   5  10   6      517.40      531.29     65.11 o 
   6  10   6      940.67      824.60     66.27 o 
   7  10   6       90.17      -45.52    243.17 o 
 -11  11   6       32.77      -19.02    231.65 o 
 -10  11   6        0.25     -183.24    236.26 o 
  -9  11   6       43.77       33.42    210.33 o 
  -8  11   6      169.51      -84.13    228.19 o 
  -7  11   6      271.60      308.29     64.54 o 
  -6  11   6       73.18     -144.64    212.06 o 
  -5  11   6      273.35      206.29    232.80 o 
  -4  11   6      193.56      179.79     64.54 o 
  -3  11   6        0.64      -15.56    216.67 o 
  -2  11   6      327.38      209.75    216.67 o 
  -1  11   6      664.36      720.87     65.69 o 
   0  11   6       36.68      141.75    217.24 o 
   1  11   6        3.96      135.99    209.75 o 
   2  11   6      227.80      244.90    214.94 o 
   3  11   6      329.82      167.69    223.58 o 
   4  11   6       24.79      133.11    201.11 o 
   5  11   6      176.36      -54.74    237.99 o 
   6  11   6      125.24     -189.58    257.00 o 
  -8  12   6        1.43       -9.22    241.44 o 
  -7  12   6     1429.66     1569.67     76.64 o 
  -6  12   6        5.33       17.29    226.46 o 
  -5  12   6     1702.68     1611.16     78.37 o 
  -4  12   6        1.24      -84.13    221.85 o 
  -3  12   6      399.92       33.42    223.58 o 
  -2  12   6       89.53       91.62    214.36 o 
  -1  12   6        6.60       41.49    214.94 o 
   0  12   6      401.96      176.91    233.95 o 
   1  12   6      131.66      179.21    205.72 o 
   2  12   6      417.10      571.05     69.72 o 
   3  12   6      662.41      607.36     73.18 o 
 -12   1   7      373.65      336.52     45.52 o 
 -10   1   7      167.05       16.13    146.36 o 
  -9   1   7      158.71      191.31    141.18 o 
  -8   1   7       44.92       49.56    136.57 o 
  -7   1   7      616.38      832.09     39.18 o 
  -6   1   7     5956.31     5829.23    176.91 o 
  -5   1   7       17.07       39.76    119.86 o 
  -4   1   7     8911.78     8992.21    194.77 o 
  -3   1   7      566.99      576.24     36.88 o 
  -2   1   7     6786.24     6819.79    180.36 o 
  -1   1   7      677.85      504.79     38.61 o 
   0   1   7     1714.06     2150.52     80.10 o 
   1   1   7     1624.80     1620.38     71.45 o 
   2   1   7    11363.27    11086.26    240.29 o 
   3   1   7       88.99      236.83    143.48 o 
   4   1   7      641.50      524.95     43.79 o 
   5   1   7     2203.26     2357.97     93.35 o 
   6   1   7      182.86      211.48    148.67 o 
   7   1   7       37.20       48.40    162.50 o 
   8   1   7     1959.71     1619.81     81.83 o 
   9   1   7       82.96      183.24    180.94 o 
  10   1   7      406.74      141.75    210.90 o 
  11   1   7      561.69      625.22     63.96 o 
  12   1   7       83.10      350.35    206.87 o 
  13   1   7      233.50      237.99    224.16 o 
 -13   2   7      126.32       33.42    166.53 o 
 -12   2   7     1912.57     1896.98     86.44 o 
 -11   2   7     1571.47     1608.86     76.64 o 
 -10   2   7     3453.05     3451.67    124.47 o 
  -9   2   7     5650.78     5586.63    208.60 o 
  -8   2   7     3304.97     3709.82    142.91 o 
  -7   2   7       98.98      -92.77    137.72 o 
  -6   2   7     3035.45     3278.22    131.38 o 
  -5   2   7       71.69      -59.35    130.23 o 
  -4   2   7      128.42     -130.81    130.81 o 
  -3   2   7       20.52        5.19    123.32 o 
  -2   2   7      622.06      565.87     38.61 o 
  -1   2   7     3761.76     3854.46    156.16 o 
   0   2   7      936.41      969.23     40.34 o 
   1   2   7       87.87      157.89    132.53 o 
   2   2   7      640.27      709.93     43.22 o 
   3   2   7       88.82       88.16    140.03 o 
   4   2   7     8286.12     7929.62    233.95 o 
   5   2   7      147.66       87.59    141.18 o 
   6   2   7      303.81      348.05     45.52 o 
   7   2   7      756.13      852.26     51.29 o 
   8   2   7     2991.84     2878.31    133.11 o 
   9   2   7      548.73      550.31     58.78 o 
  10   2   7      898.87      848.80     63.39 o 
  11   2   7      866.73      893.17     65.69 o 
  13   2   7      942.59      838.43     72.03 o 
 -16   3   7     1477.75     1471.71     69.72 o 
 -15   3   7      203.01      -81.83    193.62 o 
 -14   3   7     1631.55     1575.44     71.45 o 
 -13   3   7       87.21       46.10    171.14 o 
 -12   3   7       63.50      109.49     46.68 o 
 -11   3   7       43.41       14.41    146.36 o 
 -10   3   7     2195.95     2540.64     97.96 o 
  -9   3   7      357.44      429.87     42.07 o 
  -8   3   7     2128.51     1934.43     70.30 o 
  -7   3   7      460.88      517.46     42.64 o 
  -6   3   7      148.06      184.97    137.14 o 
  -5   3   7      281.42      187.85     39.76 o 
  -4   3   7     1108.19      923.71     50.13 o 
  -3   3   7     7503.85     6660.74    197.65 o 
  -2   3   7       92.46     -133.69    133.69 o 
  -1   3   7    13019.49    12711.83    237.99 o 
   0   3   7     3910.27     4312.57    176.33 o 
   1   3   7      944.59     1082.16     96.23 o 
   2   3   7     3443.54     3935.13    156.16 o 
   3   3   7     1721.07     1844.54     69.72 o 
   4   3   7        7.32      -26.51    146.36 o 
   5   3   7      430.77       34.00    166.53 o 
   6   3   7     1359.78     1815.73     59.35 o 
   7   3   7     2152.46     2016.26     96.81 o 
   8   3   7     4109.70     4726.31    186.70 o 
  10   3   7       32.97       58.78    202.84 o 
  11   3   7      200.74      -31.69    213.78 o 
  12   3   7      489.99      612.54     65.11 o 
  13   3   7        0.80      141.18    242.02 o 
 -18   4   7       14.21     -228.77    228.77 o 
 -16   4   7      507.16      355.54    213.21 o 
 -15   4   7     2061.66     2361.43     83.55 o 
 -14   4   7     2235.88     2685.85    113.52 o 
 -13   4   7     1444.95     1443.48     59.35 o 
 -12   4   7        3.32     -167.11    167.11 o 
 -11   4   7      509.17      687.45     47.25 o 
 -10   4   7     1687.18     1745.43     75.49 o 
  -9   4   7     2165.79     1945.96     85.86 o 
  -8   4   7     2811.85     3003.36    122.74 o 
  -7   4   7       74.70        8.64     42.64 o 
  -6   4   7    10258.94    10149.29    240.87 o 
  -5   4   7     1405.08     1712.58     71.45 o 
  -4   4   7     4527.55     4819.66    191.89 o 
  -3   4   7      330.04      484.04     43.22 o 
  -2   4   7       86.19      152.70     43.22 o 
  -1   4   7        0.60       68.00     42.64 o 
   0   4   7      604.76      640.20     43.79 o 
   1   4   7     1074.11     1280.98     47.25 o 
   2   4   7      754.40     1017.06     44.37 o 
   3   4   7     1097.97     1065.47     48.98 o 
   4   4   7       32.62     -114.10    161.35 o 
   5   4   7      221.16      122.74    158.47 o 
   6   4   7      113.34      130.81     49.56 o 
   7   4   7      138.01      102.57    175.18 o 
   8   4   7       85.88      182.09     55.90 o 
   9   4   7     1378.10     1415.24     69.15 o 
  10   4   7      289.24      304.25     61.66 o 
  11   4   7     1465.36     1535.68     90.47 o 
  12   4   7       24.17     -236.83    236.83 o 
 -18   5   7       24.03     -159.04    246.05 o 
 -17   5   7      478.47      466.75     65.69 o 
 -16   5   7     1593.95     1471.14     83.55 o 
 -15   5   7      138.62      285.81    191.31 o 
 -14   5   7      922.99      962.89     61.66 o 
 -13   5   7      150.68      162.50     54.17 o 
 -12   5   7      689.17      688.61     54.74 o 
 -11   5   7      389.87      291.58     51.29 o 
 -10   5   7     1773.49     1661.87     80.10 o 
  -9   5   7       54.73      134.84    148.09 o 
  -8   5   7     3403.58     3535.22    140.60 o 
  -7   5   7      886.75      867.82     46.68 o 
  -6   5   7     3622.54     4095.33    159.04 o 
  -5   5   7     1977.66     1867.59     77.79 o 
  -4   5   7      966.27      849.95     45.52 o 
  -3   5   7     4827.81     4447.41    195.92 o 
  -2   5   7       33.23      -27.08    158.47 o 
  -1   5   7     5852.03     5717.44    214.94 o 
   0   5   7     1083.19     1197.42     46.68 o 
   1   5   7     5877.89     5879.94    216.67 o 
   2   5   7       18.84       49.56    138.30 o 
   3   5   7     1084.13     1124.24     49.56 o 
   4   5   7        0.24      144.06    157.31 o 
   5   5   7      209.78      122.16    162.50 o 
   6   5   7        5.15       71.45    176.91 o 
   7   5   7      916.43      958.28     61.66 o 
   8   5   7     1534.18     1497.07     63.96 o 
   9   5   7       12.69     -202.26    212.63 o 
  10   5   7      986.09     1122.51     67.42 o 
  11   5   7     1160.34     1083.91     68.00 o 
  12   5   7      226.25      265.65     70.88 o 
 -17   6   7      142.00       82.40    238.56 o 
 -16   6   7      425.44      387.81    217.24 o 
 -15   6   7      129.11      214.36    209.75 o 
 -14   6   7      252.59       95.66    206.29 o 
 -13   6   7       71.42       20.74    201.11 o 
 -12   6   7        2.39       77.79    189.01 o 
 -11   6   7      785.93      761.79     56.47 o 
 -10   6   7      488.05      305.41    178.63 o 
  -9   6   7     4051.00     3770.91    131.38 o 
  -8   6   7      115.87       -9.80    160.19 o 
  -7   6   7      726.19      746.81     48.40 o 
  -6   6   7       21.01       27.66    149.25 o 
  -5   6   7       20.18       13.25    146.36 o 
  -4   6   7      825.85      633.29     46.10 o 
  -3   6   7        3.48     -116.98    144.64 o 
  -2   6   7     3793.48     3933.41    149.25 o 
  -1   6   7     3269.33     3270.73    136.57 o 
   0   6   7     1610.73     1483.24     62.81 o 
   1   6   7      732.43      666.71     45.52 o 
   2   6   7     1596.07     1594.45     73.76 o 
   3   6   7      128.37      100.27    158.47 o 
   4   6   7     1515.16     1577.17     76.64 o 
   5   6   7       48.44      125.62    182.09 o 
   6   6   7     2670.93     2339.53    123.89 o 
   7   6   7     1551.91     1373.75     89.32 o 
   8   6   7       72.00      293.31    190.74 o 
   9   6   7      523.62      700.13     65.69 o 
  10   6   7      133.70       50.71    213.21 o 
  11   6   7       29.59      -36.30    232.22 o 
 -16   7   7       60.12      217.24    227.61 o 
 -15   7   7      402.49      371.10     66.27 o 
 -14   7   7       43.47      126.77    215.51 o 
 -13   7   7       28.75      -89.32    206.29 o 
 -12   7   7      111.75       83.55    194.19 o 
 -11   7   7      210.35      310.59    193.04 o 
 -10   7   7     1167.40     1157.66     60.51 o 
  -9   7   7      102.95      135.42    184.40 o 
  -8   7   7      157.29      230.50    169.41 o 
  -7   7   7      865.06      903.54     51.86 o 
  -6   7   7     3927.28     3769.75    149.82 o 
  -5   7   7      226.13      232.22     46.10 o 
  -4   7   7      806.50      792.90     48.40 o 
  -3   7   7     1620.07     1633.64     82.40 o 
  -2   7   7      276.12      312.90     46.68 o 
  -1   7   7      186.99       40.34    163.08 o 
   0   7   7       89.35      149.82    146.94 o 
   1   7   7      243.42      138.30    171.14 o 
   2   7   7       74.93     -129.08    179.79 o 
   3   7   7     2648.73     2949.19    157.89 o 
   4   7   7     1089.30     1226.81     62.81 o 
   5   7   7       18.00     -144.64    193.04 o 
   6   7   7      242.55      304.83    199.38 o 
   7   7   7      534.86      636.17     63.96 o 
   8   7   7      452.43      391.84     64.54 o 
   9   7   7      181.63      258.73    217.24 o 
  10   7   7       60.89      135.60    218.39 o 
 -15   8   7        3.95     -108.91    233.95 o 
 -14   8   7        2.34       16.71    215.51 o 
 -13   8   7      443.32      452.92     65.69 o 
 -12   8   7     1577.38     1539.71     88.16 o 
 -11   8   7      462.07      315.78    204.56 o 
 -10   8   7     1304.15     1257.02     51.29 o 
  -9   8   7       20.16       51.29     57.05 o 
  -8   8   7       46.63      -12.68    174.60 o 
  -7   8   7      775.43      783.68     56.47 o 
  -6   8   7       72.79      182.09    175.75 o 
  -5   8   7      202.65      126.77    172.87 o 
  -4   8   7      620.12      584.31     54.74 o 
  -3   8   7      558.71      660.37     55.32 o 
  -2   8   7     6098.72     6014.78    224.73 o 
  -1   8   7     2791.23     3094.98    155.58 o 
   0   8   7      234.82      228.19    175.75 o 
   1   8   7      247.37       24.20    187.28 o 
   2   8   7        8.29      -37.46    175.18 o 
   3   8   7      200.73      -13.25    198.80 o 
   4   8   7     1815.37     2009.92     82.98 o 
   5   8   7      451.80      199.38    227.04 o 
   6   8   7      175.34       53.01    215.51 o 
   7   8   7     1508.85     1678.58     76.06 o 
   8   8   7        1.94     -210.33    214.94 o 
   9   8   7      826.88      818.51     50.07 o 
 -14   9   7      928.14     1040.69     73.76 o 
 -13   9   7      765.97      303.68    243.75 o 
 -12   9   7      772.86      919.10     69.15 o 
 -11   9   7       73.75      252.97    211.48 o 
 -10   9   7      524.36      355.54    225.89 o 
  -9   9   7      262.12      129.65    213.78 o 
  -8   9   7      127.98       83.55    205.14 o 
  -7   9   7       38.32      122.16    197.65 o 
  -6   9   7      799.83      792.33     61.08 o 
  -5   9   7      878.85     1013.60     61.08 o 
  -4   9   7     3249.52     3177.38    125.62 o 
  -3   9   7       33.51       83.55    197.65 o 
  -2   9   7      325.68      322.12    194.19 o 
  -1   9   7      580.42      573.93     58.78 o 
   0   9   7     1256.69     1220.47     63.96 o 
   1   9   7     1660.59     1790.95     93.93 o 
   2   9   7      422.44      582.00     61.66 o 
   3   9   7       74.23      157.31    202.26 o 
   4   9   7       30.52      -14.98    195.34 o 
   5   9   7      835.37      742.77     66.84 o 
   6   9   7       15.17     -216.67    216.67 o 
   7   9   7      194.49      350.35    224.16 o 
   8   9   7        5.70      155.58    224.73 o 
 -13  10   7       17.16     -250.09    250.09 o 
 -12  10   7     1171.31     1195.12     74.33 o 
 -11  10   7      142.20      201.11     62.81 o 
 -10  10   7      404.99      405.10    233.38 o 
  -9  10   7       60.91      -39.76    214.36 o 
  -8  10   7      472.62      541.09     65.11 o 
  -7  10   7      518.70      416.62    227.61 o 
  -6  10   7     1101.09     1053.94     67.42 o 
  -5  10   7     1379.42     1384.70     69.15 o 
  -4  10   7      783.00      883.37     65.69 o 
  -3  10   7     3221.03     3599.19    150.97 o 
  -2  10   7        0.95      206.87    212.06 o 
  -1  10   7     1303.46     1245.25     68.00 o 
   0  10   7      246.15     -210.90    210.90 o 
   1  10   7       93.61       59.93    208.02 o 
   2  10   7      453.00      315.20    218.97 o 
   3  10   7      759.04      827.48     65.69 o 
   4  10   7      471.18      521.50     63.96 o 
   5  10   7        3.16       49.56    214.36 o 
   6  10   7     1117.74     1106.58     59.06 o 
   7  10   7      201.45      225.31    242.60 o 
 -11  11   7       28.27     -123.32    245.48 o 
 -10  11   7      597.02      571.63     72.61 o 
  -9  11   7        4.18     -229.92    229.92 o 
  -8  11   7       31.84       33.42    208.02 o 
  -7  11   7       86.29      175.18    206.87 o 
  -6  11   7      829.84      963.47     69.72 o 
  -5  11   7      494.05      515.73     68.00 o 
  -4  11   7      584.37      591.22     66.84 o 
  -3  11   7      922.79      820.56     69.15 o 
  -2  11   7      155.99      157.31     63.39 o 
  -1  11   7       93.73      160.19    206.87 o 
   0  11   7      286.02      316.36    209.75 o 
   1  11   7       81.92      131.96    223.00 o 
   2  11   7      308.27      221.85    216.09 o 
   3  11   7      854.29      756.03     67.42 o 
   4  11   7     1098.90      984.79     72.61 o 
   5  11   7      964.68     1161.70     73.18 o 
  -8  12   7      228.89      332.49     73.18 o 
  -7  12   7      272.66       65.11    248.94 o 
  -6  12   7      107.48      209.75    232.80 o 
  -5  12   7      187.30      147.52    225.31 o 
  -4  12   7       98.62       68.57    219.55 o 
  -3  12   7       22.61     -205.14    232.80 o 
  -2  12   7        5.11     -221.85    221.85 o 
  -1  12   7      102.23       -8.64    223.58 o 
   0  12   7      268.93      425.84    247.78 o 
   1  12   7       11.37       92.20    219.55 o 
   2  12   7      113.82       74.91    236.26 o 
 -12   0   8       39.06       93.93    149.25 o 
 -10   0   8      267.51      111.21    147.52 o 
  -9   0   8      113.50      -30.54    137.72 o 
  -8   0   8     2280.37     2592.50    100.84 o 
  -7   0   8     1158.40     1098.31     52.44 o 
  -6   0   8     4169.37     4446.26    173.45 o 
  -5   0   8    13639.46    14194.49    243.17 o 
  -4   0   8    18380.24    19623.23    266.80 o 
  -3   0   8       23.97      115.82    121.59 o 
  -2   0   8     2243.17     2459.39    105.45 o 
  -1   0   8    13226.42    13556.59    242.02 o 
   0   0   8     5153.05     5620.63    190.74 o 
   1   0   8      156.56      217.24     41.49 o 
   2   0   8     3107.16     3570.95    144.06 o 
   3   0   8     5642.77     6277.54    212.06 o 
   4   0   8     6071.56     6473.47    223.58 o 
   5   0   8     1575.50     1691.26     69.72 o 
   6   0   8     4112.84     3806.63    169.99 o 
   7   0   8      291.40      163.65    183.82 o 
   8   0   8      712.52      877.61     57.05 o 
   9   0   8     1538.42     1580.05     66.84 o 
  10   0   8       15.48       68.57    200.53 o 
  11   0   8     1861.76     1774.82     77.22 o 
  12   0   8      728.33      680.54     66.84 o 
  13   0   8       98.66     -231.07    231.07 o 
 -13   1   8      321.09      412.01     49.56 o 
 -12   1   8        4.91     -144.64    155.01 o 
 -10   1   8     1095.94     1085.63     45.52 o 
  -9   1   8     1436.31     1247.56     59.93 o 
  -8   1   8    12481.24    13187.80    265.65 o 
  -7   1   8      922.35     1046.45     42.64 o 
  -6   1   8     2039.18     2156.86     92.20 o 
  -5   1   8     8604.31     8088.66    201.11 o 
  -4   1   8     9331.21     9071.15    207.45 o 
  -3   1   8      218.84      166.53    127.93 o 
  -2   1   8     3378.97     3389.44    135.42 o 
  -1   1   8     1229.46     1043.57     55.90 o 
   0   1   8     3538.74     3950.12    170.57 o 
   1   1   8     3381.03     3637.22    162.50 o 
   2   1   8     1384.91     1371.45     58.78 o 
   3   1   8     3096.88     3456.86    150.40 o 
   4   1   8      167.01      243.17    144.64 o 
   5   1   8     5532.99     5359.60    223.58 o 
   6   1   8       63.93      -37.46     47.83 o 
   7   1   8      441.67      100.27    186.70 o 
   8   1   8     2680.84     2680.09    110.64 o 
   9   1   8      877.08      739.31     63.39 o 
  10   1   8     3615.82     3735.76    139.45 o 
  11   1   8      251.80      294.46     62.23 o 
  12   1   8       64.80      138.30    210.33 o 
  13   1   8        6.84      -35.73    224.73 o 
 -13   2   8       56.50       33.42    164.80 o 
 -12   2   8      987.44     1021.09     49.56 o 
 -11   2   8     1188.76     1255.05     51.29 o 
 -10   2   8        2.44       47.25    142.91 o 
  -9   2   8    14870.18    15125.12    290.42 o 
  -8   2   8       23.02      -33.42    142.33 o 
  -7   2   8    11002.43    11127.17    248.94 o 
  -6   2   8       44.90     -138.87    138.87 o 
  -5   2   8     1344.67     1460.19     59.93 o 
  -4   2   8     1522.13     1580.05     65.69 o 
  -3   2   8      122.12       60.51    135.99 o 
  -2   2   8       86.92       58.78    133.69 o 
  -1   2   8        6.67       -3.46    141.18 o 
   0   2   8     8233.54     8108.26    219.55 o 
   1   2   8     7144.07     7809.19    223.00 o 
   2   2   8     1663.91     1567.37     70.30 o 
   3   2   8     2451.72     2323.97     89.32 o 
   4   2   8       20.40      126.20    143.48 o 
   5   2   8      153.91       40.34    154.43 o 
   6   2   8     1051.99     1013.03     53.01 o 
   7   2   8     1206.17     1255.62     57.62 o 
   8   2   8       18.48     -171.72    188.43 o 
   9   2   8     1470.23     1416.97     65.69 o 
  10   2   8      424.15      417.77     62.81 o 
  11   2   8      768.48      315.20    244.33 o 
  12   2   8       72.14      341.71    213.21 o 
  13   2   8      588.65      573.36     68.00 o 
 -16   3   8       45.85      141.75    191.89 o 
 -15   3   8     3308.38     3308.76    123.89 o 
 -14   3   8      661.23      640.20     56.47 o 
 -13   3   8     1810.74     1859.52     82.98 o 
 -12   3   8     3943.50     4013.50    168.26 o 
 -11   3   8      564.99      682.27     46.68 o 
 -10   3   8     5164.66     4961.42    196.50 o 
  -9   3   8     2779.79     2973.97    114.67 o 
  -8   3   8     1125.92     1168.04     48.98 o 
  -7   3   8     5852.56     5445.46    207.45 o 
  -6   3   8       22.74       67.42    147.52 o 
  -5   3   8     8017.48     7680.69    216.09 o 
  -4   3   8      108.07     -145.79    145.79 o 
  -3   3   8     2968.32     2708.32    125.04 o 
  -2   3   8     2012.07     2328.58     81.25 o 
  -1   3   8       40.83      217.24     42.07 o 
   0   3   8     2395.24     2300.92     93.93 o 
   1   3   8      259.84      252.39    145.79 o 
   2   3   8     5334.16     5573.96    209.17 o 
   3   3   8      588.05      590.07     44.95 o 
   4   3   8     1528.27     1561.03     58.78 o 
   5   3   8      432.82      367.06     48.40 o 
   6   3   8     5159.71     5162.52    221.85 o 
   7   3   8       27.10      189.01    175.75 o 
   8   3   8      498.57      373.98     59.93 o 
   9   3   8      973.01      981.33     65.11 o 
  10   3   8     1572.15     1494.19     70.30 o 
  11   3   8     1332.56     1271.76     70.30 o 
  12   3   8      247.82      275.44     67.42 o 
 -16   4   8      548.96      576.24     63.96 o 
 -15   4   8       11.20      235.11    180.94 o 
 -14   4   8     1840.43     2069.85    104.30 o 
 -13   4   8        2.68      218.39    174.60 o 
 -12   4   8      924.57      997.47     66.84 o 
 -11   4   8     3570.06     3319.71    150.97 o 
 -10   4   8      624.00      746.23     48.40 o 
  -9   4   8     1222.10     1137.50     49.56 o 
  -8   4   8      919.37      883.37     45.52 o 
  -7   4   8      383.76      422.38     44.37 o 
  -6   4   8      757.85      691.49     46.68 o 
  -5   4   8      926.89      941.00     47.25 o 
  -4   4   8      805.44      881.07     46.68 o 
  -3   4   8      924.81      781.38     46.10 o 
  -2   4   8      707.67      556.07     44.95 o 
  -1   4   8     2812.18     2767.67    101.99 o 
   0   4   8      568.45      643.66     44.37 o 
   1   4   8     1705.44     1721.23     73.18 o 
   2   4   8     2103.04     2638.02     80.67 o 
   3   4   8      249.64      195.34     44.37 o 
   4   4   8        1.65     -118.71    154.43 o 
   5   4   8      107.27        5.76    166.53 o 
   6   4   8      193.40       65.69    179.79 o 
   7   4   8     1477.17     1657.26     62.81 o 
   8   4   8      172.08      267.37    200.53 o 
   9   4   8        9.98      -30.54    209.17 o 
  10   4   8       49.43       16.13    207.45 o 
  11   4   8      694.48      839.00     68.57 o 
  12   4   8       13.71       55.32     62.81 o 
 -18   5   8       48.75     -240.87    240.87 o 
 -17   5   8      351.73      535.90     65.11 o 
 -16   5   8      132.07     -223.00    223.00 o 
 -15   5   8      442.80      188.43    222.43 o 
 -14   5   8      321.43      353.23     57.62 o 
 -13   5   8      206.26      189.58    196.50 o 
 -12   5   8       82.70     -137.72    191.31 o 
 -11   5   8     1669.99     1606.55     62.81 o 
 -10   5   8     1500.81     1516.66     58.20 o 
  -9   5   8      478.45      217.82    171.72 o 
  -8   5   8      517.41      504.21     46.68 o 
  -7   5   8     2449.33     2177.61    101.42 o 
  -6   5   8        7.30     -111.79    156.16 o 
  -5   5   8     4067.03     3954.15    189.58 o 
  -4   5   8       51.37      111.79    136.57 o 
  -3   5   8     1953.62     2110.19     85.86 o 
  -2   5   8     1877.00     1805.93     76.64 o 
  -1   5   8     1381.65     1450.97     73.76 o 
   0   5   8     2633.19     2209.30     97.96 o 
   1   5   8        5.79      -19.02    139.45 o 
   2   5   8     5786.65     5873.60    237.99 o 
   3   5   8      333.62      244.33     47.83 o 
   4   5   8     4407.89     4121.84    190.74 o 
   5   5   8     1661.16     1812.27     78.37 o 
   6   5   8      683.11      251.82    210.90 o 
   7   5   8        0.05     -201.11    201.11 o 
   8   5   8      941.61      938.12     63.39 o 
   9   5   8      722.15      814.23     66.84 o 
  10   5   8      276.82     -182.67    227.04 o 
  11   5   8     1312.81     1323.62     75.49 o 
  12   5   8      165.31      -91.05    240.29 o 
 -18   6   8       36.18       99.11    212.63 o 
 -17   6   8      103.75      117.55    240.29 o 
 -16   6   8       14.91      124.47    217.24 o 
 -15   6   8      830.51      913.91     66.84 o 
 -14   6   8      249.50       14.98    220.12 o 
 -13   6   8      107.32      202.84    190.16 o 
 -12   6   8      148.93      196.50    192.46 o 
 -11   6   8      130.84      133.11    183.82 o 
 -10   6   8      402.84      333.07     54.74 o 
  -9   6   8       83.86       27.08    171.14 o 
  -8   6   8     3600.96     3507.56    138.30 o 
  -7   6   8      464.36      483.46     47.25 o 
  -6   6   8     3659.09     3633.19    167.11 o 
  -5   6   8      286.50       -9.22    164.80 o 
  -4   6   8      870.65      833.82     48.40 o 
  -3   6   8        8.62      -36.88    153.86 o 
  -2   6   8       12.46      -84.13    148.67 o 
  -1   6   8       35.51       38.03    156.74 o 
   0   6   8       56.62       19.59    151.55 o 
   1   6   8     1148.18     1050.48     62.23 o 
   2   6   8      428.08      356.69     50.13 o 
   3   6   8      403.22      181.52    185.55 o 
   4   6   8     1310.79     1336.30     60.51 o 
   5   6   8       37.03     -197.07    197.07 o 
   6   6   8      295.03      246.63    199.38 o 
   7   6   8       66.31      163.08    199.38 o 
   8   6   8      420.83      469.63     62.81 o 
   9   6   8      341.66      107.76    221.85 o 
  10   6   8      150.40       30.70    155.02 o 
  11   6   8     1194.94      978.45     71.45 o 
 -17   7   8      495.52      337.68    239.14 o 
 -16   7   8        0.37     -107.76    228.77 o 
 -15   7   8      145.56      378.01    209.75 o 
 -14   7   8      130.52      103.72    221.28 o 
 -13   7   8       16.10     -105.45    212.63 o 
 -12   7   8     1377.76     1171.49     62.81 o 
 -11   7   8      212.89      107.18    193.62 o 
 -10   7   8       60.88      318.66    191.31 o 
  -9   7   8        0.05     -187.85    187.85 o 
  -8   7   8       45.97       45.52    174.60 o 
  -7   7   8      143.59      138.30    174.60 o 
  -6   7   8      236.26      -47.83    168.26 o 
  -5   7   8       37.95     -169.99    169.99 o 
  -4   7   8       87.89      119.28    160.19 o 
  -3   7   8      127.01      264.49    160.19 o 
  -2   7   8        0.79       25.93    161.92 o 
  -1   7   8     4240.55     4533.85    190.16 o 
   0   7   8       91.57      230.50    171.72 o 
   1   7   8      922.52     1055.67     55.90 o 
   2   7   8       19.11      106.03    180.36 o 
   3   7   8        0.89     -145.21    195.92 o 
   4   7   8       87.41      -92.77    199.38 o 
   5   7   8        1.37     -319.81    319.81 o 
   6   7   8        5.59      -21.32    199.95 o 
   7   7   8      818.21      424.69    233.38 o 
   8   7   8      637.72      397.03     71.45 o 
   9   7   8      332.55      224.16    229.34 o 
  10   7   8      486.26      429.87    234.53 o 
 -16   8   8        3.84      124.47    210.33 o 
 -15   8   8       47.62      107.76    218.97 o 
 -14   8   8      313.49      200.53    237.41 o 
 -13   8   8      939.69     1006.11     68.00 o 
 -12   8   8      635.94      677.08     66.27 o 
 -11   8   8        2.82     -206.87    206.87 o 
 -10   8   8      447.05      315.78     59.93 o 
  -9   8   8      404.53      492.11     60.51 o 
  -8   8   8      184.96       42.07     60.51 o 
  -7   8   8      270.08      276.02     56.47 o 
  -6   8   8       77.33       83.55    182.67 o 
  -5   8   8      171.96      235.68    188.43 o 
  -4   8   8       29.55       47.25     55.32 o 
  -3   8   8        9.03      -99.11    194.19 o 
  -2   8   8      816.32      811.34     58.20 o 
  -1   8   8      951.19      894.90     57.62 o 
   0   8   8      105.15     -111.79    194.19 o 
   1   8   8      437.85      319.24     57.62 o 
   2   8   8      238.77      216.09     59.35 o 
   3   8   8       36.85      203.41     58.20 o 
   4   8   8      875.99      727.21     65.69 o 
   5   8   8       82.22      311.17    213.21 o 
   6   8   8     1473.69     1405.45     69.15 o 
   7   8   8       44.66      142.33    203.41 o 
   8   8   8        0.64      -34.00     66.27 o 
   9   8   8        1.30     -226.46    226.46 o 
 -15   9   8       49.90      -99.11    226.46 o 
 -14   9   8       33.31       27.66    230.50 o 
 -13   9   8      249.76       51.29    228.77 o 
 -12   9   8      716.37      651.73     69.15 o 
 -11   9   8        0.37      -72.03    221.85 o 
 -10   9   8     1488.45     1544.32     70.30 o 
  -9   9   8       17.39      278.32    201.11 o 
  -8   9   8      172.95      203.99     59.93 o 
  -7   9   8      888.52      876.46     62.81 o 
  -6   9   8       16.71       -6.91    211.48 o 
  -5   9   8     1242.06     1125.39     66.84 o 
  -4   9   8       21.23     -133.69    203.99 o 
  -3   9   8      463.33        0.00    227.61 o 
  -2   9   8      765.42      780.23     63.39 o 
  -1   9   8        1.27      -68.00    208.02 o 
   0   9   8     2586.90     2614.40     98.54 o 
   1   9   8       75.30     -130.23    198.80 o 
   2   9   8       14.19      -84.71    201.68 o 
   3   9   8       31.84      197.07    199.38 o 
   4   9   8        5.55        0.00    221.85 o 
   5   9   8     2706.49     2790.15    104.88 o 
   6   9   8        2.06     -176.91    219.55 o 
   7   9   8      424.71      416.62    247.21 o 
   8   9   8      347.41      133.11    228.77 o 
 -12  10   8      305.12      253.55    228.77 o 
 -11  10   8     1667.95     1573.13     74.91 o 
 -10  10   8      185.10      -33.42    211.48 o 
  -9  10   8     3623.58     3421.13    164.80 o 
  -8  10   8      179.02      168.26     65.69 o 
  -7  10   8      164.12       92.77    220.70 o 
  -6  10   8     2839.95     2572.33    102.57 o 
  -5  10   8        2.18      -44.95    223.58 o 
  -4  10   8     1462.70     1496.49     70.30 o 
  -3  10   8        4.25     -224.16    224.16 o 
  -2  10   8      670.50      498.45     67.42 o 
  -1  10   8      288.09      174.02    213.78 o 
   0  10   8      713.31      696.10     63.39 o 
   1  10   8     1415.83     1404.87     70.88 o 
   2  10   8      829.19      834.39     66.27 o 
   3  10   8      202.33     -320.39    320.39 o 
   4  10   8      536.01      403.94     65.11 o 
   5  10   8      125.69      169.99    231.65 o 
   6  10   8     1464.93     1441.17     76.64 o 
 -10  11   8        0.99      119.86    223.00 o 
  -9  11   8      143.85        0.00    246.63 o 
  -8  11   8       71.39       17.29    229.34 o 
  -7  11   8      203.98     -167.69    240.29 o 
  -6  11   8      372.58      310.59     68.57 o 
  -5  11   8        0.29     -235.68    235.68 o 
  -4  11   8      976.79     1194.54     70.88 o 
  -3  11   8      497.97      513.43     67.42 o 
  -2  11   8      469.30      254.70    237.99 o 
  -1  11   8      537.83      481.16     66.84 o 
   0  11   8      348.68      394.72    229.34 o 
   1  11   8      314.07      421.81     65.11 o 
   2  11   8       54.95      129.65    224.73 o 
   3  11   8        0.02      163.65    227.61 o 
  -7  12   8      205.64      199.95     70.88 o 
  -6  12   8        5.98      102.57    233.95 o 
  -5  12   8       33.29        9.22    231.07 o 
  -4  12   8      222.83      301.95    242.02 o 
  -3  12   8        7.05      136.57    235.11 o 
  -2  12   8       14.18       -9.22    234.53 o 
  -1  12   8     1356.75     1409.48     77.22 o 
   0  12   8      349.27      345.17    236.83 o 
 -13   1   9     1545.48     1396.80     62.81 o 
 -12   1   9      886.92      883.95     48.98 o 
 -11   1   9      195.98      206.87    149.25 o 
 -10   1   9      599.81      516.31     45.52 o 
  -9   1   9       11.32       28.24    147.52 o 
  -8   1   9     1381.30     1266.57     47.83 o 
  -7   1   9     1671.44     1861.83     69.72 o 
  -6   1   9      609.38      783.68     43.22 o 
  -5   1   9     1825.39     2001.28     74.33 o 
  -4   1   9     2787.80     3213.68    141.18 o 
  -3   1   9     8146.11     8500.67    218.39 o 
  -2   1   9      630.92      599.86     42.64 o 
  -1   1   9     2898.89     3255.75    141.18 o 
   0   1   9     1403.46     1374.33     47.83 o 
   1   1   9       11.65       76.06    139.45 o 
   2   1   9      798.91      797.51     45.52 o 
   3   1   9      225.33      271.41     44.37 o 
   4   1   9      255.25      239.72     45.52 o 
   5   1   9      542.76      535.33     48.98 o 
   6   1   9      157.82      -63.96    171.14 o 
   7   1   9       33.51        6.34    196.50 o 
   8   1   9      340.67      296.76     58.20 o 
   9   1   9      212.54      159.62    194.77 o 
  10   1   9      218.25       97.38    226.46 o 
  11   1   9       41.01      -43.79    223.58 o 
  12   1   9       25.61     -246.63    246.63 o 
 -14   2   9     1129.63     1210.10     59.35 o 
 -13   2   9     3330.67     2965.90    145.21 o 
 -12   2   9        0.03      -41.49    158.47 o 
 -11   2   9      188.78       24.20    150.97 o 
 -10   2   9     3103.83     3286.29    134.26 o 
  -9   2   9     9175.30     8692.56    239.72 o 
  -8   2   9     4844.05     5477.15    210.33 o 
  -7   2   9     3068.64     2402.34    119.28 o 
  -6   2   9      462.45      747.38     44.95 o 
  -5   2   9     2190.90     2303.23     96.23 o 
  -4   2   9      397.62      466.18     42.64 o 
  -3   2   9      420.28      379.17     41.49 o 
  -2   2   9     1133.30     1219.90     48.40 o 
  -1   2   9     1351.50     1471.14     56.47 o 
   0   2   9     3979.77     3594.58    149.25 o 
   1   2   9     1525.33     1484.39     62.81 o 
   2   2   9     3784.14     3591.70    175.18 o 
   3   2   9     1593.72     1675.70     73.76 o 
   4   2   9      153.48      163.65    153.28 o 
   5   2   9      349.10      515.73     49.56 o 
   6   2   9      334.60      237.41    188.43 o 
   7   2   9      214.40      184.40    187.28 o 
   8   2   9     4788.87     4856.54    186.13 o 
   9   2   9      115.45      138.87    202.26 o 
  10   2   9       17.89      213.21    205.72 o 
  11   2   9      238.72       35.15    240.29 o 
  12   2   9      558.11      543.39     68.00 o 
 -16   3   9      500.06      423.54     63.39 o 
 -15   3   9      780.59      723.18     58.78 o 
 -14   3   9      155.84      109.49    193.04 o 
 -13   3   9     1240.94     1159.39     71.45 o 
 -12   3   9     1108.35     1081.02     52.44 o 
 -11   3   9      117.28      211.48    164.23 o 
 -10   3   9        1.18       14.41    157.89 o 
  -9   3   9     2236.14     2264.62     97.38 o 
  -8   3   9     4385.59     4123.56    176.91 o 
  -7   3   9       35.07     -103.15    148.67 o 
  -6   3   9     3506.93     3310.49    137.14 o 
  -5   3   9      338.46      145.21    151.55 o 
  -4   3   9      315.83      258.15    153.86 o 
  -3   3   9       75.07       92.77    152.70 o 
  -2   3   9     1898.05     1926.37     76.06 o 
  -1   3   9      433.56      391.27     44.37 o 
   0   3   9     1007.16     1109.26     46.10 o 
   1   3   9      812.61      899.51     46.68 o 
   2   3   9     2871.02     3577.87    136.57 o 
   3   3   9       42.20       24.78    152.70 o 
   4   3   9       65.08       34.57     46.10 o 
   5   3   9      208.99      262.76    168.84 o 
   6   3   9      537.89      463.30     59.35 o 
   7   3   9       35.60        0.00    200.53 o 
   8   3   9      501.28      382.62    206.87 o 
   9   3   9      159.69      -78.94    210.33 o 
  10   3   9       22.91      175.75    224.16 o 
  11   3   9        0.01        9.22    229.92 o 
  12   3   9       19.69       18.44    213.78 o 
 -16   4   9       24.86      163.65    210.90 o 
 -15   4   9      966.18      800.97     62.23 o 
 -14   4   9      659.10      633.29     59.93 o 
 -13   4   9       24.43       50.13    191.89 o 
 -12   4   9     6239.67     5987.70    248.94 o 
 -11   4   9     6185.16     5988.85    239.72 o 
 -10   4   9     9544.76     9137.42    265.07 o 
  -9   4   9     4504.97     5172.32    197.65 o 
  -8   4   9     6523.92     6119.66    229.92 o 
  -7   4   9        3.12      -55.90    150.40 o 
  -6   4   9     2123.52     2208.72     81.83 o 
  -5   4   9       16.90      125.62    146.36 o 
  -4   4   9     2330.19     2273.84     82.98 o 
  -3   4   9     2882.74     3077.69    125.62 o 
  -2   4   9     7008.08     6806.53    214.36 o 
  -1   4   9       19.50     -153.86    153.86 o 
   0   4   9    12889.40    12910.05    284.66 o 
   1   4   9       16.58       28.24    148.09 o 
   2   4   9      896.34      893.17     48.98 o 
   3   4   9      349.02      131.38    160.77 o 
   4   4   9      519.44       72.61    174.60 o 
   5   4   9     1537.73     1911.96     61.08 o 
   6   4   9        2.95      -92.20    194.77 o 
   7   4   9       91.35      -68.57    187.28 o 
   8   4   9      193.34      197.65    195.92 o 
   9   4   9      115.73     -121.01    213.21 o 
  10   4   9     1341.63     1448.09     73.18 o 
  11   4   9      201.68     -167.69    230.50 o 
 -18   5   9     1167.61     1327.65     76.06 o 
 -17   5   9      642.72      690.33     68.57 o 
 -16   5   9     1551.65     1572.56     72.03 o 
 -15   5   9       41.15       23.05    209.75 o 
 -14   5   9     3456.14     3543.87    156.74 o 
 -13   5   9       21.70      244.90    179.79 o 
 -12   5   9      287.65       74.91    200.53 o 
 -11   5   9      658.03      635.02     54.17 o 
 -10   5   9     5020.72     4710.18    209.75 o 
  -9   5   9     1433.70     1343.79     62.23 o 
  -8   5   9      206.65        9.80    165.38 o 
  -7   5   9      680.38      674.20     47.25 o 
  -6   5   9     1096.90     1181.29     48.40 o 
  -5   5   9      399.05      129.08    153.28 o 
  -4   5   9     3345.68     3121.49    136.57 o 
  -3   5   9       45.59       -4.61    142.91 o 
  -2   5   9      348.40      354.39     45.52 o 
  -1   5   9     1711.00     1814.00     74.33 o 
   0   5   9      205.41      223.58    160.77 o 
   1   5   9       31.70     -156.16    156.16 o 
   2   5   9     1470.73     1539.13     66.84 o 
   3   5   9     1081.18     1149.02     55.32 o 
   4   5   9      842.97      916.80     57.62 o 
   5   5   9       84.24      110.64     56.47 o 
   6   5   9       86.27      201.68     56.47 o 
   7   5   9     1054.49     1381.82     65.69 o 
   8   5   9      246.65      172.87     63.96 o 
   9   5   9        7.54      117.55    206.87 o 
  10   5   9       16.74     -171.14    246.05 o 
  11   5   9      122.45      189.01    219.55 o 
 -18   6   9      447.42      378.59     66.84 o 
 -17   6   9      622.68      424.11    236.26 o 
 -16   6   9     1509.43     1502.83     73.18 o 
 -15   6   9      375.30      325.57    223.00 o 
 -14   6   9       15.68      227.04    199.38 o 
 -13   6   9      104.51      135.42     57.62 o 
 -12   6   9      302.70      159.62    208.02 o 
 -11   6   9     1624.70     1533.37     75.49 o 
 -10   6   9        1.53      -70.30    171.72 o 
  -9   6   9      403.62      384.93     52.44 o 
  -8   6   9      502.26      443.13     50.71 o 
  -7   6   9       10.40      -12.68     47.25 o 
  -6   6   9       26.27       -5.19    157.89 o 
  -5   6   9     1074.78     1167.46     72.61 o 
  -4   6   9        0.79     -148.09    157.31 o 
  -3   6   9      391.71      398.18     48.98 o 
  -2   6   9       26.74      155.01    165.96 o 
  -1   6   9      404.89      189.58    164.80 o 
   0   6   9       36.11     -160.77    160.77 o 
   1   6   9        0.56      -21.90    174.60 o 
   2   6   9      105.61      196.50    193.62 o 
   3   6   9      180.19      -42.64    197.07 o 
   4   6   9      561.48      614.27     61.08 o 
   5   6   9      100.36     -188.43    200.53 o 
   6   6   9     1047.20     1006.11     63.96 o 
   7   6   9      113.21      306.56    210.33 o 
   8   6   9      119.46     -210.90    210.90 o 
   9   6   9       10.17     -229.34    229.34 o 
  10   6   9      897.62      721.45     70.30 o 
 -17   7   9      566.15      401.06    244.33 o 
 -16   7   9      519.14      424.69     75.49 o 
 -15   7   9      535.78     -143.48    237.41 o 
 -14   7   9       94.80      254.70    208.02 o 
 -13   7   9       94.31     -152.70    205.14 o 
 -12   7   9        0.22       76.64    196.50 o 
 -11   7   9        0.71       54.74    205.14 o 
 -10   7   9        7.79     -194.77    194.77 o 
  -9   7   9     1448.14     1474.59     63.39 o 
  -8   7   9      977.21      902.97     58.20 o 
  -7   7   9       41.87       22.47     51.86 o 
  -6   7   9       58.11      -89.89    180.36 o 
  -5   7   9      352.95      268.53     51.86 o 
  -4   7   9       32.58       32.85    169.99 o 
  -3   7   9       51.26     -164.80    178.63 o 
  -2   7   9       32.54       10.95    181.52 o 
  -1   7   9        3.70      135.99    196.50 o 
   0   7   9      375.23        5.76    183.82 o 
   1   7   9     1358.76     1170.34     59.35 o 
   2   7   9       24.67      269.68    186.13 o 
   3   7   9        9.64     -210.33    210.33 o 
   4   7   9      158.84      311.75     61.66 o 
   5   7   9      210.83       29.96    224.16 o 
   6   7   9     1864.14     1802.47     77.22 o 
   7   7   9       52.68     -231.07    231.07 o 
   8   7   9      107.73      269.68    222.43 o 
   9   7   9        3.03      149.25    231.65 o 
 -16   8   9      145.73      267.37    213.78 o 
 -15   8   9      132.12      -27.08    241.44 o 
 -14   8   9       81.49      263.92    217.82 o 
 -13   8   9        3.04     -225.31    225.31 o 
 -12   8   9       86.67     -156.16    233.38 o 
 -11   8   9        1.76       22.47    211.48 o 
 -10   8   9      172.40      325.00    202.84 o 
  -9   8   9      238.01      179.79    214.36 o 
  -8   8   9       52.51     -210.90    210.90 o 
  -7   8   9       20.55      -12.68    190.16 o 
  -6   8   9      851.74      850.53     61.08 o 
  -5   8   9      915.42      889.71     62.23 o 
  -4   8   9      840.90      779.65     62.81 o 
  -3   8   9     1590.62     1385.28     66.84 o 
  -2   8   9       80.62       25.35    191.89 o 
  -1   8   9       66.73      278.32    193.04 o 
   0   8   9       35.33      111.79    195.92 o 
   1   8   9        0.87       67.42    201.68 o 
   2   8   9       77.29      258.73    200.53 o 
   3   8   9      145.55       99.11    203.99 o 
   4   8   9       42.75     -115.25    221.28 o 
   5   8   9     2466.49     2321.09    107.76 o 
   6   8   9       67.18        8.07    208.60 o 
   7   8   9      374.43      420.65    229.34 o 
 -15   9   9       11.43      307.14    213.78 o 
 -14   9   9       83.56       64.54    237.99 o 
 -13   9   9        1.16      -25.93    222.43 o 
 -12   9   9       22.73      -58.78    213.78 o 
 -11   9   9      867.58      889.71     69.15 o 
 -10   9   9        0.35        0.00    214.36 o 
  -9   9   9     1542.68     1663.60     72.61 o 
  -8   9   9        0.11      149.25    206.29 o 
  -7   9   9      863.96     1018.79     63.39 o 
  -6   9   9      152.39      320.96    209.17 o 
  -5   9   9     2386.02     2405.80    115.82 o 
  -4   9   9       60.48      255.85    218.39 o 
  -3   9   9     2744.12     3110.54    113.52 o 
  -2   9   9      530.05      565.29     63.96 o 
  -1   9   9      165.31      131.38    202.26 o 
   0   9   9       16.39      -55.90    180.94 o 
   1   9   9       58.59      -37.46    211.48 o 
   2   9   9     1146.22     1204.92     69.15 o 
   3   9   9        3.28       20.74     61.08 o 
   4   9   9      877.41      910.46     67.42 o 
   5   9   9      230.58      145.21    224.16 o 
   6   9   9      727.28      662.10     70.88 o 
   7   9   9        1.56       -8.64    222.43 o 
 -13  10   9        1.28     -168.84    233.95 o 
 -12  10   9       24.24      200.53    236.26 o 
 -11  10   9     1154.69     1080.45     73.18 o 
 -10  10   9      639.05      681.69     69.15 o 
  -9  10   9       74.99     -148.09    216.67 o 
  -8  10   9        2.17      -88.16    211.48 o 
  -7  10   9      288.91      246.63    231.65 o 
  -6  10   9       30.91       21.32     65.69 o 
  -5  10   9     3979.24     4198.48    196.50 o 
  -4  10   9      603.53      515.16     67.42 o 
  -3  10   9      210.83      179.21    231.65 o 
  -2  10   9      269.36      341.71     63.96 o 
  -1  10   9      766.57      789.45     65.69 o 
   0  10   9      456.90      417.77     65.69 o 
   1  10   9      232.57       40.34    224.16 o 
   2  10   9      193.64      224.73    225.31 o 
   3  10   9        1.65     -243.75    243.75 o 
   4  10   9      981.61      877.61     70.88 o 
   5  10   9      537.51      555.49     73.76 o 
   6  10   9      194.65      -45.52    242.02 o 
 -11  11   9       77.32       35.73    231.65 o 
 -10  11   9      123.37      203.99    231.65 o 
  -9  11   9      181.22       81.25    241.44 o 
  -8  11   9      483.41      449.47     71.45 o 
  -7  11   9      351.17       51.86    236.83 o 
  -6  11   9     2210.00     1993.79     86.44 o 
  -5  11   9      216.96      152.13    219.55 o 
  -4  11   9     1313.46     1238.34     73.76 o 
  -3  11   9      359.76      285.81    222.43 o 
  -2  11   9      632.94      396.45    229.34 o 
  -1  11   9     1362.74     1389.31     74.33 o 
   0  11   9      192.76      270.83     65.69 o 
   1  11   9     1462.15     1086.79     78.37 o 
   2  11   9      210.52     -146.36    242.60 o 
   3  11   9      134.12       80.10     65.69 o 
   4  11   9      734.26      893.75     69.15 o 
  -8  12   9       25.73      154.43    224.73 o 
  -7  12   9       95.73       17.86    214.94 o 
  -6  12   9        0.11       53.01    208.02 o 
  -5  12   9      306.94      383.77    232.22 o 
  -4  12   9     1343.10     1429.65     78.94 o 
  -3  12   9      125.85        9.22    237.99 o 
  -2  12   9      130.74      271.98    223.00 o 
  -1  12   9     1625.88     1382.97     73.76 o 
   0  12   9     1322.84     1302.30     73.76 o 
 -13   0  10     1836.72     1826.10     74.33 o 
 -12   0  10     3281.17     2859.87    145.21 o 
 -11   0  10     1059.57     1128.28     47.83 o 
 -10   0  10     2451.56     2440.37     93.35 o 
  -9   0  10     3148.12     3089.22    129.08 o 
  -8   0  10     1612.03     1702.79     75.49 o 
  -7   0  10     1521.85     1469.98     66.27 o 
  -6   0  10      690.84      614.27     43.79 o 
  -5   0  10     5623.04     5689.78    206.29 o 
  -4   0  10      219.70      -18.44    148.09 o 
  -3   0  10     2169.92     2125.74     97.38 o 
  -2   0  10     2027.80     1890.06     61.08 o 
  -1   0  10      985.39     1091.40     45.52 o 
   0   0  10     1381.70     1666.48     76.06 o 
   1   0  10     8355.57     9193.31    252.39 o 
   2   0  10     1177.59     1134.61     48.40 o 
   3   0  10      110.62      212.63    151.55 o 
   4   0  10     2341.90     2333.77    111.21 o 
   5   0  10     1170.18     1293.08     57.05 o 
   6   0  10     2662.52     2612.67     92.77 o 
   7   0  10     3540.38     3323.75    129.08 o 
   8   0  10     2772.38     2874.28    120.43 o 
   9   0  10        0.01       88.16    201.11 o 
  10   0  10     1429.45     1359.92     71.45 o 
  11   0  10      673.01      793.48     70.30 o 
 -14   1  10     1846.71     1830.13     73.18 o 
 -13   1  10     1716.05     1627.30     88.16 o 
 -12   1  10     2310.61     2394.27     99.11 o 
 -11   1  10      302.80      229.34    161.92 o 
 -10   1  10     1800.65     1794.98     69.15 o 
  -9   1  10     3306.27     3338.15    145.79 o 
  -8   1  10       40.16      121.59    144.64 o 
  -7   1  10      858.59      855.71     46.68 o 
  -6   1  10      642.67      412.01     44.37 o 
  -5   1  10      562.20      574.51     44.95 o 
  -4   1  10      375.02      301.95     43.79 o 
  -3   1  10     4920.42     5019.04    200.53 o 
  -2   1  10     1755.61     1588.11     67.42 o 
  -1   1  10     1159.86     1064.89     46.10 o 
   0   1  10      477.23      591.80     44.37 o 
   1   1  10      815.30      618.88     46.10 o 
   2   1  10        4.29       81.25    154.43 o 
   3   1  10     3757.68     3691.96    165.96 o 
   4   1  10      291.45      186.13    175.18 o 
   5   1  10      523.15      426.99     54.17 o 
   6   1  10      678.20      674.20     58.78 o 
   7   1  10       42.08     -200.53    200.53 o 
   8   1  10       66.14        0.00    208.02 o 
   9   1  10       20.62      -48.40    215.51 o 
  10   1  10       32.04      -16.13     65.11 o 
  11   1  10      883.61      726.06     72.61 o 
 -14   2  10        6.62      114.10    178.63 o 
 -13   2  10       17.81      143.48    164.23 o 
 -12   2  10       12.18      235.68    147.52 o 
 -11   2  10        5.82      -44.95    154.43 o 
 -10   2  10      873.25      879.34     48.40 o 
  -9   2  10      171.29     -141.18    155.01 o 
  -8   2  10     2489.67     2338.95    100.84 o 
  -7   2  10     2586.66     2489.93     97.96 o 
  -6   2  10     5716.09     5752.02    215.51 o 
  -5   2  10      562.20      399.91     44.37 o 
  -4   2  10        5.35     -143.48    143.48 o 
  -3   2  10        5.30      -92.77    146.36 o 
  -2   2  10      462.84      351.51     44.37 o 
  -1   2  10       39.83      -57.62    148.09 o 
   0   2  10      912.39      902.97     53.01 o 
   1   2  10     1034.76     1219.90     48.98 o 
   2   2  10       21.22      117.55    152.70 o 
   3   2  10      468.89      544.55     48.40 o 
   4   2  10     1110.10     1189.93     63.39 o 
   5   2  10        0.16     -143.48    180.94 o 
   6   2  10      234.74      305.98     58.20 o 
   7   2  10      298.89      291.00    197.65 o 
   8   2  10      396.14      169.41    223.58 o 
   9   2  10      629.26      292.73    215.51 o 
  10   2  10      357.05      364.76     66.84 o 
  11   2  10      159.53      309.44    211.48 o 
 -16   3  10       38.85      129.08    201.11 o 
 -15   3  10      804.69      836.12     60.51 o 
 -14   3  10        0.96      235.11    179.79 o 
 -13   3  10      809.95      899.51     55.90 o 
 -12   3  10      522.63      509.40     51.29 o 
 -11   3  10     4536.37     4410.53    195.92 o 
 -10   3  10      468.59      573.93     47.25 o 
  -9   3  10    10379.81    10334.84    280.63 o 
  -8   3  10     1739.85     1603.67     81.83 o 
  -7   3  10     4640.48     5157.91    190.16 o 
  -6   3  10      378.22      395.30     44.37 o 
  -5   3  10      577.22      644.23     45.52 o 
  -4   3  10     6270.79     6138.09    217.24 o 
  -3   3  10      936.65      791.18     46.10 o 
  -2   3  10     1848.98     1740.24     66.84 o 
  -1   3  10     9426.70     9503.33    252.97 o 
   0   3  10     3760.54     3638.95    160.77 o 
   1   3  10     9485.36     8088.66    298.49 o 
   2   3  10     2480.39     2708.32    111.79 o 
   3   3  10     5669.14     5030.56    236.83 o 
   4   3  10       81.36      260.46    172.30 o 
   5   3  10      636.30      694.37     57.05 o 
   6   3  10      912.39      889.71     61.66 o 
   7   3  10     1419.99     1266.00     65.11 o 
   8   3  10      201.84      205.14    224.73 o 
   9   3  10       71.73      -16.71    218.39 o 
  10   3  10      499.02      655.18     68.00 o 
  11   3  10      200.84     -126.20    228.19 o 
 -18   4  10      480.28      318.08    227.61 o 
 -16   4  10      205.36     -118.13    225.89 o 
 -15   4  10     2024.78     1882.00     79.52 o 
 -14   4  10      757.45      886.83     62.23 o 
 -13   4  10       29.40      236.26    186.70 o 
 -12   4  10       10.74     -122.16    178.63 o 
 -11   4  10       57.04      120.43    167.11 o 
 -10   4  10      399.10      426.99     50.13 o 
  -9   4  10       37.69       19.59    152.70 o 
  -8   4  10     1861.92     1834.74     90.47 o 
  -7   4  10      765.96      823.45     46.68 o 
  -6   4  10     1644.80     1801.32     65.11 o 
  -5   4  10     2986.64     3044.85    124.47 o 
  -4   4  10       95.32     -122.16    155.01 o 
  -3   4  10     4523.50     4600.11    202.84 o 
  -2   4  10        6.31     -151.55    151.55 o 
  -1   4  10     2461.73     2617.85     89.32 o 
   0   4  10      855.95      951.37     49.56 o 
   1   4  10      106.25      271.41    149.82 o 
   2   4  10      472.33      525.53     50.71 o 
   3   4  10     1217.72     1242.95     61.08 o 
   4   4  10        0.38      237.41    179.79 o 
   5   4  10     1648.59     1651.50     73.76 o 
   6   4  10       21.72      338.25    184.40 o 
   7   4  10        3.87      167.69    209.17 o 
   8   4  10        3.07        8.07    220.70 o 
   9   4  10      932.88      912.76     70.30 o 
  10   4  10        3.87     -155.58    221.85 o 
 -18   5  10      240.30      367.06     67.42 o 
 -17   5  10      135.20       51.86    218.97 o 
 -16   5  10      107.19       72.61    210.90 o 
 -15   5  10       22.05     -131.38    221.28 o 
 -14   5  10      174.04       -6.91    206.87 o 
 -13   5  10      119.43        0.00    190.74 o 
 -12   5  10        1.58      197.65    192.46 o 
 -11   5  10     3722.91     3595.73    145.79 o 
 -10   5  10      548.05      528.99     53.01 o 
  -9   5  10     1937.75     2007.62    100.27 o 
  -8   5  10     2187.44     2000.12     75.49 o 
  -7   5  10     1039.53     1052.79     49.56 o 
  -6   5  10      625.11      641.35     47.83 o 
  -5   5  10      702.47      679.39     48.98 o 
  -4   5  10        1.19      109.49    155.58 o 
  -3   5  10      200.34      144.06    155.58 o 
  -2   5  10       33.03      259.31    154.43 o 
  -1   5  10     1008.54      936.96     51.29 o 
   0   5  10     1406.62     1476.32     68.00 o 
   1   5  10     2065.16     2003.58     73.18 o 
   2   5  10      565.50      166.53    189.01 o 
   3   5  10     1080.92     1246.40     62.23 o 
   4   5  10      704.99      972.69     60.51 o 
   5   5  10       46.28     -115.82    186.70 o 
   6   5  10     1185.90     1616.35     69.15 o 
   7   5  10      878.52      916.80     69.15 o 
   8   5  10      372.78      428.15     65.11 o 
   9   5  10       18.84      -71.45    236.83 o 
  10   5  10       96.82      161.35    223.00 o 
 -18   6  10       25.25      162.50    212.06 o 
 -17   6  10      122.49       89.89    236.83 o 
 -16   6  10      168.50      213.78     65.11 o 
 -15   6  10      508.32      368.79    227.04 o 
 -14   6  10     1423.73     1406.60     70.30 o 
 -13   6  10     1150.94     1146.72     64.54 o 
 -12   6  10       59.40     -202.26    202.26 o 
 -11   6  10       84.12      330.18    183.24 o 
 -10   6  10      893.36      947.34     58.78 o 
  -9   6  10      206.38     -189.58    189.58 o 
  -8   6  10     3976.57     3956.46    165.96 o 
  -7   6  10      192.43       64.54    169.99 o 
  -6   6  10      607.02      518.61     52.44 o 
  -5   6  10      158.43      -47.25    172.30 o 
  -4   6  10        5.77       47.25    167.11 o 
  -3   6  10      276.39      173.45    173.45 o 
  -2   6  10      286.67      234.53     51.29 o 
  -1   6  10     1479.46     1484.97     68.00 o 
   0   6  10      101.30      119.28    186.70 o 
   1   6  10     1069.69     1106.95     65.69 o 
   2   6  10      688.19      645.39     60.51 o 
   3   6  10      566.74       13.25    227.04 o 
   4   6  10     1577.37     1561.03     70.88 o 
   6   6  10     1476.90     1631.33     70.88 o 
   7   6  10      872.63      829.78     68.00 o 
   8   6  10      450.49      486.92     67.42 o 
   9   6  10       10.85      -52.44    220.12 o 
 -17   7  10       67.76     -169.99    225.31 o 
 -16   7  10       20.62     -107.76    229.34 o 
 -15   7  10     1683.86     1875.66     75.49 o 
 -14   7  10      276.65       96.81    224.16 o 
 -13   7  10     3099.48     3315.10    146.36 o 
 -12   7  10      786.02      750.26     63.96 o 
 -11   7  10      151.63      202.26     59.35 o 
 -10   7  10       27.22     -213.78    213.78 o 
  -9   7  10      556.08      567.60     60.51 o 
  -8   7  10       63.27     -204.56    204.56 o 
  -7   7  10      125.19     -141.18    188.43 o 
  -6   7  10      302.53      316.36     54.74 o 
  -5   7  10      211.33      280.63     55.32 o 
  -4   7  10      436.63      558.38     58.20 o 
  -3   7  10      211.89      360.73     58.20 o 
  -2   7  10       13.47       87.59    186.70 o 
  -1   7  10        0.10     -161.35    184.40 o 
   0   7  10        2.43      186.70    187.28 o 
   1   7  10       60.39       39.76    199.95 o 
   2   7  10      272.72      288.12    205.14 o 
   3   7  10      357.73      385.50     63.39 o 
   4   7  10       28.81      -76.06    220.12 o 
   5   7  10      322.58      286.97    220.12 o 
   6   7  10     1756.36     1828.98     74.91 o 
   7   7  10       62.44      298.49    231.07 o 
   8   7  10      132.76      138.87    227.04 o 
 -16   8  10        0.78      -35.73    229.92 o 
 -15   8  10        0.43      -99.69    228.77 o 
 -14   8  10        7.00        0.00    239.14 o 
 -13   8  10      140.74     -164.23    221.85 o 
 -12   8  10      180.23     -159.62    244.90 o 
 -11   8  10       27.67      252.97    210.33 o 
 -10   8  10      797.15      772.16     64.54 o 
  -9   8  10        0.01      -89.32    209.75 o 
  -8   8  10      215.19      334.79    199.38 o 
  -7   8  10       24.30      -46.68    213.78 o 
  -6   8  10        0.58       53.01    196.50 o 
  -5   8  10       40.93       65.69    199.38 o 
  -4   8  10     1239.31     1321.89     66.84 o 
  -3   8  10       42.95      138.30    202.26 o 
  -2   8  10      550.52      418.93    227.04 o 
  -1   8  10      134.58      325.00    217.24 o 
   0   8  10     1957.91     2231.77    101.99 o 
   1   8  10       69.46      322.12    211.48 o 
   2   8  10      438.06      434.48     65.11 o 
   3   8  10       10.61     -101.42    213.78 o 
   4   8  10      166.89      183.82     64.54 o 
   5   8  10      581.68      522.65     67.42 o 
   6   8  10      262.71      381.47    233.95 o 
   7   8  10      363.47      376.28    221.85 o 
 -15   9  10       41.76       66.27     66.27 o 
 -14   9  10     1538.47     1921.18     81.25 o 
 -12   9  10      374.70      386.66    227.61 o 
 -11   9  10        8.10       24.78    225.31 o 
 -10   9  10      211.49      205.72    227.04 o 
  -9   9  10      370.37      132.53    235.11 o 
  -8   9  10     1039.47     1244.68     71.45 o 
  -7   9  10      158.99      194.77    219.55 o 
  -6   9  10       44.00      270.26    220.70 o 
  -5   9  10      975.92      877.61     69.15 o 
  -4   9  10      625.51      746.23     68.57 o 
  -3   9  10     1333.69     1206.64     69.72 o 
  -2   9  10        3.27       14.41    213.21 o 
  -1   9  10       65.68     -143.48    223.58 o 
   0   9  10      235.99      279.48     61.66 o 
   1   9  10      196.13      268.53    212.63 o 
   2   9  10       87.37       80.10    216.67 o 
   3   9  10      472.75      558.95     66.27 o 
   4   9  10      406.80      252.97    236.83 o 
   5   9  10      285.36      252.97    235.68 o 
   6   9  10      131.22     -246.05    246.05 o 
 -13  10  10      393.78      -99.11    243.17 o 
 -12  10  10      454.19      147.52    240.29 o 
 -11  10  10        4.39      382.62    223.58 o 
 -10  10  10        2.32      -52.44    239.14 o 
  -9  10  10      370.68      373.98    235.11 o 
  -8  10  10        1.11     -172.30    214.36 o 
  -7  10  10     1762.91     1955.18     84.71 o 
  -6  10  10       27.47      -16.13    235.11 o 
  -5  10  10     1467.73     1529.91     73.18 o 
  -4  10  10        9.32     -228.77    228.77 o 
  -3  10  10      963.59      932.35     69.72 o 
  -2  10  10      674.38      625.80     69.15 o 
  -1  10  10      260.97      -69.72     69.72 o 
   0  10  10        0.69     -198.80    225.31 o 
   1  10  10       12.32      128.50    213.78 o 
   2  10  10      742.31      857.44     70.30 o 
   3  10  10      206.35      162.50    233.38 o 
   4  10  10       68.85      -96.81    229.92 o 
 -11  11  10        4.46       51.86     66.84 o 
 -10  11  10        0.74      -70.88    233.95 o 
  -9  11  10        2.84      -27.66    250.09 o 
  -8  11  10      924.74      969.23     75.49 o 
  -6  11  10      588.85      717.99     72.61 o 
  -5  11  10       74.86      265.07    233.95 o 
  -4  11  10     1021.54     1177.83     74.91 o 
  -3  11  10       50.64      284.09    241.44 o 
  -2  11  10      120.67      258.73    220.12 o 
  -1  11  10       61.01      -89.32    247.21 o 
   0  11  10      101.58       27.08    224.73 o 
   1  11  10      152.12       55.90    242.60 o 
   2  11  10       96.23      132.53     64.54 o 
  -7  12  10       17.03     -246.05    246.05 o 
  -6  12  10       33.06      199.95    227.04 o 
  -5  12  10      980.96      840.16     71.45 o 
  -4  12  10       52.62      108.33    223.00 o 
  -3  12  10      100.07     -226.46    242.60 o 
  -2  12  10        0.19     -145.21    233.95 o 
 -15   1  11     1215.75     1339.18     61.08 o 
 -14   1  11      139.85       84.13    167.69 o 
 -13   1  11     1783.15     1878.54     72.61 o 
 -12   1  11        0.39      160.77    152.70 o 
 -11   1  11     2583.95     2484.17    111.21 o 
 -10   1  11      410.88      379.74     45.52 o 
  -9   1  11      811.12      877.61     46.10 o 
  -8   1  11     4124.59     4208.85    179.21 o 
  -7   1  11       65.36      168.26    146.94 o 
  -6   1  11     1164.22     1363.38     68.00 o 
  -5   1  11      331.35       81.83    152.13 o 
  -4   1  11     4776.76     5057.07    200.53 o 
  -3   1  11     5615.43     5792.93    213.78 o 
  -2   1  11      321.93       12.68    159.04 o 
  -1   1  11     4552.10     4166.78    183.82 o 
   0   1  11       12.26      149.82    150.97 o 
   1   1  11       60.95       44.37    153.28 o 
   2   1  11       39.59     -170.57    170.57 o 
   3   1  11       12.13       27.66    155.58 o 
   4   1  11     1229.49     1130.00     65.11 o 
   5   1  11      790.45      793.48     57.05 o 
   6   1  11     4016.65     3344.49    145.79 o 
   7   1  11        9.99      190.74    209.75 o 
   8   1  11      954.75      938.69     66.84 o 
   9   1  11      293.66      -51.86    229.34 o 
  10   1  11      211.93       64.54    233.95 o 
 -16   2  11     1680.35     1779.43     74.33 o 
 -15   2  11        0.02      -68.00    184.97 o 
 -14   2  11     2052.94     2019.72     83.55 o 
 -13   2  11     1320.41     1193.97     56.47 o 
 -12   2  11      126.22      109.49    164.80 o 
 -11   2  11      149.78       25.93    160.19 o 
 -10   2  11      167.33      231.65    165.38 o 
  -9   2  11     2631.46     2688.15    109.49 o 
  -8   2  11        1.89     -154.43    154.43 o 
  -7   2  11      140.35      204.56     43.22 o 
  -6   2  11       82.36       42.64    148.67 o 
  -5   2  11       83.44      248.36    145.21 o 
  -4   2  11      263.15      257.58    149.25 o 
  -3   2  11      551.46      481.74     45.52 o 
  -2   2  11       83.43      -61.66    152.13 o 
  -1   2  11      315.93      248.36    156.74 o 
   0   2  11     2840.61     2713.51    112.37 o 
   1   2  11      353.30      328.46     46.68 o 
   2   2  11      223.80      -37.46    170.57 o 
   3   2  11       34.18     -107.76    175.75 o 
   4   2  11      717.29      785.99     54.17 o 
   5   2  11      425.81      356.69     56.47 o 
   6   2  11        0.41       55.90    189.58 o 
   7   2  11      975.64     1063.16     66.84 o 
   8   2  11        7.99      106.03    203.99 o 
   9   2  11      335.86      140.03    233.38 o 
  10   2  11      503.68      167.11    225.31 o 
 -16   3  11      109.81      224.16    208.60 o 
 -15   3  11      348.24      209.75     60.51 o 
 -14   3  11      183.92      252.97     55.90 o 
 -13   3  11     2115.81     1962.09     79.52 o 
 -12   3  11      168.07       91.05    178.63 o 
 -11   3  11      773.00      819.99     52.44 o 
 -10   3  11      638.36      708.20     50.71 o 
  -9   3  11       21.60       58.78    149.82 o 
  -8   3  11      992.48     1018.21     49.56 o 
  -7   3  11      379.91      363.61     45.52 o 
  -6   3  11     4459.06     4698.65    195.34 o 
  -5   3  11      111.11       57.62    146.94 o 
  -4   3  11     2541.51     2350.48     91.05 o 
  -3   3  11      143.08       67.42    144.06 o 
  -2   3  11      786.91      836.70     47.25 o 
  -1   3  11      234.38      240.29    157.89 o 
   0   3  11      128.53       55.32    161.35 o 
   1   3  11      229.36      253.55     48.40 o 
   2   3  11     2044.13     2114.22     72.61 o 
   3   3  11      249.68      191.89     52.44 o 
   4   3  11       12.22      116.40    186.70 o 
   5   3  11      504.14      277.17    219.55 o 
   6   3  11      306.26      354.39     59.35 o 
   7   3  11      186.71      201.68     62.81 o 
   8   3  11       27.37     -237.41    237.41 o 
   9   3  11      151.18      -88.74    227.61 o 
  10   3  11        7.16      251.24    217.24 o 
 -18   4  11        1.97     -229.92    229.92 o 
 -17   4  11      595.04      371.10    243.75 o 
 -16   4  11      324.12      299.07     65.69 o 
 -15   4  11      470.50       52.44    221.28 o 
 -14   4  11      190.56      -74.91    209.17 o 
 -13   4  11      223.33      248.94     54.74 o 
 -12   4  11      132.49      140.60    183.24 o 
 -11   4  11      466.18      383.20     54.17 o 
 -10   4  11        6.80      236.83    156.74 o 
  -9   4  11     2356.86     2434.61    101.99 o 
  -8   4  11      420.66      464.45     47.83 o 
  -7   4  11     2174.55     2289.97    101.42 o 
  -6   4  11      442.99      525.53     47.25 o 
  -5   4  11      280.22      518.04     46.10 o 
  -4   4  11       37.50       47.83    155.58 o 
  -3   4  11        0.10      -77.22    154.43 o 
  -2   4  11     3576.94     3776.09    155.58 o 
  -1   4  11     1129.40     1085.06     51.29 o 
   0   4  11     1987.88     1956.91     78.37 o 
   1   4  11      196.72      352.66     51.86 o 
   2   4  11      142.88     -189.01    189.01 o 
   3   4  11      172.34      277.17    180.94 o 
   4   4  11      104.90      153.28    191.31 o 
   5   4  11     1402.09     1471.71     65.69 o 
   6   4  11       61.06      269.68    201.68 o 
   7   4  11      392.39      478.85     63.39 o 
   8   4  11       20.77     -155.58    240.29 o 
   9   4  11     1797.52     1820.34     77.79 o 
 -18   5  11      476.96     -354.96    354.96 o 
 -17   5  11      136.14      210.90    230.50 o 
 -16   5  11      118.54     -114.67    220.12 o 
 -15   5  11      100.04      -47.25    215.51 o 
 -14   5  11     2735.15     2911.73    118.13 o 
 -13   5  11       21.34        6.91    197.65 o 
 -12   5  11      270.12      334.79    183.24 o 
 -11   5  11     5500.27     4775.87    208.02 o 
 -10   5  11      496.87      500.18     55.32 o 
  -9   5  11      881.73      867.82     55.32 o 
  -8   5  11     1514.87     1595.03     71.45 o 
  -7   5  11      150.93      136.57    164.80 o 
  -6   5  11     1885.74     2092.32     95.08 o 
  -5   5  11       87.49      -66.84    166.53 o 
  -4   5  11        4.89      102.57    161.92 o 
  -3   5  11     2930.55     2585.01    101.42 o 
  -2   5  11     1183.75     1072.38     53.01 o 
  -1   5  11      832.97      880.49     54.17 o 
   0   5  11       14.51      -44.95    187.28 o 
   1   5  11     1334.68     1553.54     61.08 o 
   2   5  11       29.76       72.61    178.63 o 
   3   5  11      935.78      824.02     60.51 o 
   4   5  11      109.85      305.98    203.41 o 
   5   5  11      147.02     -182.67    212.63 o 
   6   5  11      219.88      266.80     62.81 o 
   8   5  11      429.27      426.42    235.11 o 
   9   5  11      113.47      107.18    221.28 o 
 -18   6  11      135.91       45.52    229.34 o 
 -17   6  11      112.84      126.77    228.77 o 
 -16   6  11      499.78      329.61    243.75 o 
 -15   6  11      266.41      349.78    214.36 o 
 -14   6  11      225.44      -70.88    231.07 o 
 -13   6  11       75.17      323.85    189.58 o 
 -12   6  11      128.78      308.29    202.26 o 
 -11   6  11     1737.99     1633.64     72.61 o 
 -10   6  11       51.29       91.05    180.94 o 
  -9   6  11        9.29       65.69    182.09 o 
  -8   6  11       29.26      150.40    181.52 o 
  -7   6  11      816.62      701.28     57.62 o 
  -6   6  11      508.71      228.77    193.04 o 
  -5   6  11     3161.82     2870.25    145.21 o 
  -4   6  11       59.91      166.53    182.09 o 
  -3   6  11        4.16      -73.18    180.36 o 
  -2   6  11       83.80       28.81    195.34 o 
  -1   6  11       58.30       40.91    198.23 o 
   0   6  11      217.51      259.88     55.90 o 
   1   6  11      230.20      -93.35    191.89 o 
   2   6  11        0.12       32.27    201.11 o 
   3   6  11      742.82      726.06     65.11 o 
   4   6  11        0.02      159.62    206.29 o 
   5   6  11      111.08      224.73    231.65 o 
   6   6  11      472.43      501.33     66.27 o 
   7   6  11       91.33     -141.18    218.97 o 
   8   6  11       53.76      131.96    231.65 o 
 -17   7  11      784.35      877.04     70.30 o 
 -16   7  11       56.34      -99.69    236.26 o 
 -15   7  11      423.20      561.83     67.42 o 
 -14   7  11       69.01       89.89    207.45 o 
 -13   7  11     4420.35     4570.15    214.94 o 
 -12   7  11      808.42      877.61     66.27 o 
 -11   7  11      376.11      452.35     62.23 o 
 -10   7  11      454.05      169.41    219.55 o 
  -9   7  11      629.04      606.20     61.08 o 
  -8   7  11       87.64      -55.90    194.77 o 
  -7   7  11       79.47       91.05    191.31 o 
  -6   7  11       60.85       95.66    194.19 o 
  -5   7  11      403.05      142.91    203.99 o 
  -4   7  11       80.30      -12.10    198.80 o 
  -3   7  11       82.17     -168.26    197.07 o 
  -2   7  11     1881.98     1545.47     64.54 o 
  -1   7  11      611.37      593.53     59.35 o 
   0   7  11      146.88      205.72     60.51 o 
   1   7  11     1253.16     1303.45     66.27 o 
   2   7  11       64.67      243.75    208.60 o 
   3   7  11       79.14      262.76    221.28 o 
   4   7  11       26.61      198.23    212.63 o 
   5   7  11      699.95      706.47     66.84 o 
   6   7  11     1155.52      932.35     72.03 o 
   7   7  11       14.81     -110.64    244.33 o 
 -16   8  11      276.53     -118.13    247.78 o 
 -15   8  11       23.15     -182.67    240.29 o 
 -14   8  11     1797.22     1860.10     80.67 o 
 -13   8  11      381.31      272.56     68.57 o 
 -12   8  11     2481.26     2626.50     92.20 o 
 -11   8  11     1606.30     1639.98     77.79 o 
 -10   8  11     2620.21     2656.46    113.52 o 
  -9   8  11        1.33      121.01    197.65 o 
  -8   8  11      242.48       55.90    208.60 o 
  -7   8  11      528.55      259.88    220.12 o 
  -6   8  11      624.46      743.92     64.54 o 
  -5   8  11        0.52      276.02    220.12 o 
  -4   8  11     2676.23     2613.24     88.16 o 
  -3   8  11     4498.29     4795.46    213.21 o 
  -2   8  11      111.31     -123.89    217.82 o 
  -1   8  11      308.95      189.58    202.84 o 
   0   8  11      418.33      153.28    222.43 o 
   1   8  11     1581.03     1483.24     72.03 o 
   2   8  11      432.98      573.93     65.69 o 
   3   8  11      957.27      913.34     69.15 o 
   4   8  11      103.92      265.65    210.90 o 
   5   8  11      425.35      337.10    223.00 o 
   6   8  11       44.02      228.77    216.67 o 
 -14   9  11      229.76      274.29    237.99 o 
 -13   9  11       45.53     -224.16    232.80 o 
 -12   9  11        2.26      166.53    229.34 o 
 -11   9  11      122.89       38.61     68.57 o 
 -10   9  11      321.59       97.38    247.78 o 
  -9   9  11     1191.01     1379.52     72.03 o 
  -8   9  11      706.23      660.37     71.45 o 
  -7   9  11      262.56      108.33    236.26 o 
  -6   9  11      859.61      961.17     70.88 o 
  -5   9  11       44.45      -38.03    223.00 o 
  -4   9  11       24.45      297.92    223.58 o 
  -3   9  11       58.55     -184.40    229.92 o 
  -2   9  11      903.43      868.97     72.03 o 
  -1   9  11     1510.59     1563.34     76.06 o 
   0   9  11     1134.06     1107.53     69.15 o 
   1   9  11      580.90      580.85     65.69 o 
   2   9  11      281.62      205.14    225.31 o 
   3   9  11       86.92      141.75    228.77 o 
   4   9  11       11.27      -63.39    228.19 o 
   5   9  11      420.58      179.21    243.17 o 
 -13  10  11        2.75      -82.40    237.99 o 
 -12  10  11       93.52      185.55    235.11 o 
 -11  10  11      205.65      -54.17    246.05 o 
 -10  10  11      391.99      261.04     73.76 o 
  -9  10  11       87.56      -10.37     69.72 o 
  -8  10  11       42.64      -59.35     68.57 o 
  -7  10  11      317.74      332.49    232.80 o 
  -6  10  11      236.01      232.80     68.00 o 
  -5  10  11       38.21       73.76    224.73 o 
  -4  10  11      462.89      371.67     69.72 o 
  -3  10  11     1153.52     1130.58     73.76 o 
  -1  10  11      272.53      -51.86    236.83 o 
   0  10  11       46.44     -165.96    238.56 o 
   1  10  11       40.59     -212.06    246.05 o 
   2  10  11        7.34      209.75    217.24 o 
   3  10  11        0.79      115.82    221.28 o 
 -10  11  11      554.27       27.08    257.58 o 
  -9  11  11        0.47      -69.72     69.72 o 
  -8  11  11      528.98      436.79     76.06 o 
  -7  11  11        0.94      -99.69    249.51 o 
  -6  11  11       78.19      179.79    237.41 o 
  -5  11  11        0.58      -35.73    245.48 o 
  -4  11  11     1034.55     1059.13     74.91 o 
  -3  11  11        2.64      -36.30    242.60 o 
  -2  11  11      429.13      402.21    252.97 o 
   0  11  11        2.42       26.51    227.61 o 
   1  11  11        0.80     -232.22    232.22 o 
 -16   0  12       55.62       74.91    218.39 o 
 -15   0  12     3227.45     3455.13    136.57 o 
 -14   0  12      263.59      161.35    174.60 o 
 -13   0  12      912.89      960.59     55.32 o 
 -12   0  12     1369.16     1344.36     56.47 o 
 -11   0  12        2.20     -106.03    160.77 o 
 -10   0  12      214.26      126.20    157.89 o 
  -9   0  12        0.02      -87.01    149.25 o 
  -8   0  12        5.64       -4.61    155.58 o 
  -7   0  12     6095.90     6090.27    223.58 o 
  -3   0  12       64.62       96.23    146.94 o 
  -2   0  12      440.41      407.98     47.25 o 
  -1   0  12      547.83      614.85     46.68 o 
   0   0  12        3.81     -160.19    160.19 o 
   1   0  12       25.56        0.00    160.77 o 
   2   0  12     1801.95     1781.73     72.61 o 
   3   0  12      565.59      567.02     53.59 o 
   4   0  12      469.76      476.55     57.05 o 
   5   0  12        6.66     -201.11    201.11 o 
   6   0  12     1372.08     1613.47     68.57 o 
   7   0  12     1276.34     1147.29     68.57 o 
   8   0  12      108.69      251.24    212.63 o 
   9   0  12       77.54      -27.08    219.55 o 
 -16   1  12       17.09       53.01    206.87 o 
 -15   1  12      247.70      224.73     58.20 o 
 -14   1  12      351.43      341.71     55.32 o 
 -13   1  12      363.78      417.77     53.01 o 
 -12   1  12       17.30     -167.11    167.11 o 
 -11   1  12       17.14      111.21    159.04 o 
 -10   1  12      546.76      403.94     50.13 o 
  -9   1  12     1476.91     1572.56     59.35 o 
  -8   1  12     3237.12     3125.52    130.81 o 
  -7   1  12     2225.99     2436.91     92.77 o 
  -6   1  12     1168.41     1179.56     47.83 o 
  -4   1  12     1110.07      942.73     47.25 o 
  -3   1  12      647.73      663.83     46.68 o 
  -2   1  12      419.17      252.97    163.65 o 
  -1   1  12       25.58     -104.30    152.13 o 
   0   1  12      112.53       30.54     46.68 o 
   1   1  12     1793.50     1646.31     72.03 o 
   2   1  12       33.01      -34.57    169.41 o 
   3   1  12      716.95      728.94     55.32 o 
   4   1  12      397.56      -44.95    197.07 o 
   5   1  12      213.35      322.69    185.55 o 
   6   1  12        3.18     -223.58    223.58 o 
   7   1  12      685.63      640.20     65.69 o 
   8   1  12      502.19      557.22     67.42 o 
   9   1  12      339.81      337.68    228.19 o 
 -16   2  12      886.98     1008.99     67.42 o 
 -15   2  12       64.61       49.56     57.62 o 
 -14   2  12      824.98      822.87     58.78 o 
 -13   2  12        0.01      -42.07    181.52 o 
 -12   2  12     1631.02     1623.26     64.54 o 
 -11   2  12      711.02      628.10     52.44 o 
 -10   2  12      825.59      719.15     52.44 o 
  -9   2  12        2.71       -5.19    152.13 o 
  -8   2  12     1883.75     2034.12     86.44 o 
  -7   2  12       29.73     -155.58    155.58 o 
  -6   2  12     1683.44     1753.49     84.13 o 
  -5   2  12     2550.39     2275.57     87.59 o 
  -4   2  12       35.47      172.87    149.25 o 
  -3   2  12     5377.81     5438.54    219.55 o 
  -2   2  12     1355.83     1255.05     50.13 o 
  -1   2  12      527.63      208.60    174.02 o 
   0   2  12      645.62      515.73     50.71 o 
   1   2  12      110.32      232.80    161.35 o 
   2   2  12      422.93      228.19    186.13 o 
   3   2  12       78.92     -128.50    175.75 o 
   4   2  12     2138.14     2111.92    108.33 o 
   5   2  12       22.95      135.42    202.26 o 
   6   2  12     3942.40     4156.41    169.41 o 
   7   2  12      325.57      247.21     64.54 o 
   8   2  12      110.59     -131.96    221.85 o 
   9   2  12      848.22      591.50    399.62 o 
 -16   3  12      392.26      289.27     64.54 o 
 -15   3  12      258.04      308.29    201.11 o 
 -14   3  12      754.19      833.24     59.93 o 
 -13   3  12       61.42       68.00    190.74 o 
 -12   3  12      591.37      654.03     55.32 o 
 -11   3  12       39.88       -5.76    180.94 o 
 -10   3  12      105.39       43.22    160.77 o 
  -9   3  12      781.79      732.98     50.71 o 
  -8   3  12       22.56     -106.03    160.19 o 
  -7   3  12        3.14     -155.58    155.58 o 
  -6   3  12       36.98       29.39    156.16 o 
  -5   3  12      394.37      382.05     46.68 o 
  -4   3  12       15.91      210.33    151.55 o 
  -3   3  12      844.69      667.86     48.98 o 
  -2   3  12        4.92     -158.47    158.47 o 
  -1   3  12     1218.45     1194.54     56.47 o 
   0   3  12      631.26      810.19     53.01 o 
   1   3  12      170.14      114.67    178.63 o 
   2   3  12       28.84       62.23     52.44 o 
   3   3  12      712.69      797.51     59.35 o 
   4   3  12      153.22      152.13    193.62 o 
   5   3  12       79.82      203.41    203.41 o 
   6   3  12      251.05      256.43    207.45 o 
   7   3  12       55.90      108.33    217.24 o 
   8   3  12       53.05      300.22    225.31 o 
   9   3  12        2.89       38.19     82.98 o 
 -18   4  12      123.65      144.06     66.27 o 
 -17   4  12       32.91      333.64    214.36 o 
 -16   4  12      596.31      652.30     66.27 o 
 -15   4  12     1888.25     1827.83     72.03 o 
 -14   4  12      168.58      358.42    197.07 o 
 -13   4  12       12.43      212.63    193.04 o 
 -12   4  12      639.82      716.26     57.62 o 
 -11   4  12     1279.21     1249.86     73.76 o 
 -10   4  12       10.96     -124.47    178.06 o 
  -9   4  12     1403.99     1481.51     55.90 o 
  -8   4  12     2467.06     2642.05    118.71 o 
  -7   4  12      351.31      326.73     49.56 o 
  -6   4  12      311.99      331.34     49.56 o 
  -5   4  12      588.56      606.78     50.71 o 
  -4   4  12      595.87      383.20     51.29 o 
  -3   4  12      407.88      427.57     50.13 o 
  -2   4  12      481.11      192.46    180.36 o 
  -1   4  12     1510.02     1541.44     57.05 o 
   0   4  12       84.73     -191.89    191.89 o 
   1   4  12     1719.66     1600.79     66.27 o 
   2   4  12       99.66       12.68    191.31 o 
   3   4  12       20.48      -34.00    201.68 o 
   4   4  12       36.15      -71.45    201.11 o 
   5   4  12        0.19     -220.70    220.70 o 
   6   4  12        5.35      210.90    187.85 o 
   7   4  12       69.36     -217.24    228.19 o 
   8   4  12       13.85       91.05    227.04 o 
 -18   5  12        0.02        6.90     85.21 o 
 -16   5  12       60.93        0.00    212.06 o 
 -15   5  12       33.38     -196.50    229.34 o 
 -14   5  12     2383.24     2451.90    105.45 o 
 -13   5  12       10.24     -153.86    202.84 o 
 -12   5  12      868.28      899.51     60.51 o 
 -11   5  12     1712.30     1721.80     69.15 o 
 -10   5  12      391.59      344.59     55.90 o 
  -9   5  12       48.64     -139.45    179.21 o 
  -8   5  12      544.33      617.15     52.44 o 
  -7   5  12       92.28     -190.16    190.16 o 
  -6   5  12      111.06      273.71    169.41 o 
  -5   5  12     1710.34     1497.64     77.22 o 
  -4   5  12      328.54      291.58     53.01 o 
  -3   5  12       64.59      -66.84    178.63 o 
  -2   5  12      778.13      772.16     57.62 o 
  -1   5  12      175.89       46.68    191.31 o 
   0   5  12       77.37       -5.76    180.94 o 
   1   5  12      419.42      182.67    199.95 o 
   2   5  12        6.17       74.91    198.80 o 
   3   5  12      350.10      123.32     66.84 o 
   4   5  12      125.50      -23.05    220.70 o 
   5   5  12      530.75      522.65     65.11 o 
   6   5  12        1.29     -227.61    227.61 o 
   7   5  12      300.86      257.58    229.34 o 
   8   5  12     1069.37      898.96    538.21 o 
 -17   6  12     1881.19     2028.36     84.13 o 
 -16   6  12       64.90      316.93    217.82 o 
 -15   6  12       60.79      -16.71    224.16 o 
 -14   6  12      634.94      603.90     66.84 o 
 -13   6  12      356.16      229.34    221.28 o 
 -12   6  12      853.20      836.70     64.54 o 
 -11   6  12        1.79       74.91    193.04 o 
 -10   6  12     1885.47     1633.06     68.00 o 
  -9   6  12      301.90      277.17    193.62 o 
  -8   6  12        1.23      192.46    180.36 o 
  -7   6  12      286.20       76.64    194.19 o 
  -6   6  12        0.61      159.62    185.55 o 
  -5   6  12      343.48      435.64     57.62 o 
  -4   6  12     1459.44     1537.98     64.54 o 
  -3   6  12     3437.86     3286.87    126.77 o 
  -2   6  12      256.45       54.17    191.31 o 
  -1   6  12     2870.82     2786.11    116.98 o 
   0   6  12      379.20      193.04    211.48 o 
   1   6  12      922.95     1089.09     66.84 o 
   2   6  12       23.11      130.23    205.72 o 
   3   6  12       37.42       54.17    227.61 o 
   4   6  12      576.62      175.75    226.46 o 
   5   6  12     1422.43     1424.46     73.76 o 
   6   6  12      824.15      773.31     71.45 o 
   7   6  12        4.59      -42.84     72.62 o 
 -16   7  12     1220.89     1204.34     77.22 o 
 -15   7  12       39.68       70.88    236.26 o 
 -14   7  12      374.58      151.55    227.04 o 
 -13   7  12     2066.17     2055.44     82.40 o 
 -12   7  12      266.39      109.49    237.99 o 
 -11   7  12      252.35      180.36    221.85 o 
 -10   7  12        1.66     -219.55    219.55 o 
  -9   7  12       16.11       27.66    197.65 o 
  -8   7  12     1638.46     1585.81     69.15 o 
  -7   7  12      530.23      423.54     61.66 o 
  -6   7  12      963.87      875.88     64.54 o 
  -5   7  12      640.51      610.24     63.96 o 
  -4   7  12     2183.27     1880.84     70.88 o 
  -3   7  12        3.64      147.52    206.87 o 
  -2   7  12      747.33     1094.85     66.84 o 
  -1   7  12      628.27      671.32     65.69 o 
   0   7  12        6.72      150.97    204.56 o 
   1   7  12      144.62       38.03    226.46 o 
   2   7  12       15.34       -8.07    216.67 o 
   3   7  12       77.32      153.86    208.02 o 
   4   7  12       37.94     -236.83    236.83 o 
   5   7  12      637.13      759.48     69.72 o 
   6   7  12      334.70      186.10     89.61 o 
 -15   8  12      527.02      299.64    227.04 o 
 -14   8  12       25.05     -168.26    236.83 o 
 -13   8  12      909.07      791.18     76.06 o 
 -12   8  12      164.91      296.19    231.65 o 
 -11   8  12       46.54      222.43    223.58 o 
 -10   8  12     3556.88     3592.85    161.35 o 
  -9   8  12      429.71      275.44    232.80 o 
  -8   8  12        6.28      217.24    218.97 o 
  -7   8  12      543.06      606.20     68.00 o 
  -6   8  12       14.62      314.05    213.78 o 
  -5   8  12       49.29      363.03    224.73 o 
  -4   8  12      429.67      436.79     70.30 o 
  -3   8  12      524.72      281.20    230.50 o 
  -2   8  12      190.38      390.69    228.77 o 
  -1   8  12        0.15      207.45    212.06 o 
   0   8  12     1231.34     1368.57     70.30 o 
   1   8  12      178.07      114.67     63.96 o 
   2   8  12      418.76      307.71    225.89 o 
   3   8  12      150.79       78.37    248.94 o 
   4   8  12        4.70      -17.86    226.46 o 
   5   8  12     1204.30     1128.85     72.61 o 
 -14   9  12      755.24      852.26     71.45 o 
 -13   9  12       12.80     -118.71    229.92 o 
 -12   9  12      562.08      307.71    265.65 o 
 -11   9  12      885.22      701.28     74.33 o 
 -10   9  12       54.85     -227.04    227.04 o 
  -9   9  12       45.51      261.61    227.04 o 
  -8   9  12      649.30      432.76    241.44 o 
  -7   9  12       64.38      -47.25    242.60 o 
  -6   9  12     1576.37     1510.32     74.33 o 
  -5   9  12      215.07      -95.66    248.36 o 
  -4   9  12      543.77      345.74    234.53 o 
  -3   9  12      291.53       95.08    235.68 o 
  -2   9  12     1568.89     1476.32     77.79 o 
  -1   9  12       35.64      -16.13    228.19 o 
   0   9  12       47.88      101.99    219.55 o 
   1   9  12        7.09       61.08    219.55 o 
   2   9  12        4.56     -231.07    236.26 o 
   3   9  12      631.50      497.29     68.57 o 
   4   9  12      472.84      245.48    253.55 o 
 -12  10  12      360.08      189.58    249.51 o 
 -11  10  12      417.60      368.79    218.97 o 
 -10  10  12       95.27      161.92    236.83 o 
  -9  10  12      273.76       61.66    246.63 o 
  -8  10  12     1076.94     1041.84     77.22 o 
  -7  10  12       29.12      -25.93    237.99 o 
  -6  10  12      218.51      310.02    236.83 o 
  -5  10  12      224.79      369.95    238.56 o 
  -4  10  12       53.19     -180.94    251.82 o 
  -3  10  12      791.52      870.12     77.22 o 
  -2  10  12     1299.62     1314.98     78.37 o 
  -1  10  12       14.50     -178.63    236.83 o 
   0  10  12      143.89      163.65     68.57 o 
   1  10  12        5.06     -246.05    246.05 o 
   2  10  12       47.66       45.52    217.24 o 
  -9  11  12        0.01     -235.11    235.11 o 
  -8  11  12      153.65     -134.84    228.77 o 
  -7  11  12      463.43        8.64    269.10 o 
  -6  11  12       84.23      344.59    223.58 o 
  -5  11  12      198.39      123.32    235.68 o 
  -4  11  12      255.20       14.41     72.03 o 
  -3  11  12        0.53      -44.37    226.46 o 
  -2  11  12        3.79      263.34    225.31 o 
  -1  11  12        5.33     -110.06    233.95 o 
 -16   1  13     1499.35     1490.15     69.15 o 
 -15   1  13      357.13      384.35    210.90 o 
 -14   1  13      989.38     1002.08     61.66 o 
 -13   1  13       33.52      159.62    171.14 o 
 -12   1  13       74.64     -188.43    188.43 o 
 -11   1  13      255.95      -89.89    184.97 o 
 -10   1  13        1.55       75.49    157.31 o 
  -1   1  13       73.75       87.01     50.13 o 
   0   1  13      165.79      216.67    186.13 o 
   1   1  13       26.11       12.10    173.45 o 
   2   1  13       33.94      261.61    179.79 o 
   3   1  13       13.71       31.69     58.20 o 
   4   1  13      531.55      122.74    223.58 o 
   5   1  13     1975.75     1891.22     81.25 o 
   6   1  13      169.61      195.92    210.90 o 
   7   1  13     1650.78     1573.13     73.76 o 
   8   1  13       17.93      146.36    224.16 o 
 -16   2  13       39.64     -211.48    211.48 o 
 -15   2  13      327.69      493.84     60.51 o 
 -14   2  13     1344.00     1271.76     69.15 o 
 -13   2  13      241.80      319.24    183.82 o 
 -12   2  13       78.75      -95.08    176.91 o 
 -11   2  13      105.60      195.34    175.18 o 
 -10   2  13      195.93      193.04    163.08 o 
  -9   2  13      193.43       26.51    171.72 o 
  -2   2  13       69.34      166.53    167.69 o 
  -1   2  13     4859.36     4713.06    198.23 o 
   0   2  13      431.78      369.95     53.59 o 
   1   2  13        1.45       29.96    175.18 o 
   2   2  13      161.70      126.77    195.92 o 
   3   2  13      616.40      666.71     61.08 o 
   4   2  13        6.49       36.88    205.72 o 
   5   2  13      166.77      213.21    209.75 o 
   6   2  13      152.91        0.00    223.00 o 
   7   2  13     1194.67     1075.26     72.03 o 
   8   2  13       41.80       32.55    250.66 o 
 -18   3  13      430.51      378.01    231.65 o 
 -17   3  13     1560.70     1559.30     77.79 o 
 -16   3  13      426.84      608.51     65.11 o 
 -15   3  13     1645.41     1890.06     70.30 o 
 -14   3  13      130.15       70.30    189.58 o 
 -13   3  13      582.06      565.87     58.78 o 
 -12   3  13     2121.03     2080.80     99.69 o 
 -11   3  13     3819.23     3589.97    172.87 o 
 -10   3  13     2082.51     1947.69     91.62 o 
  -9   3  13      183.29        5.76    175.75 o 
  -8   3  13        1.28       43.22    161.92 o 
  -7   3  13        7.12       84.71    169.99 o 
  -4   3  13     2356.47     3218.29     98.54 o 
  -3   3  13        0.73       38.03    163.08 o 
  -2   3  13     1124.28     1385.85     56.47 o 
  -1   3  13     2095.62     1975.92     80.67 o 
   1   3  13     1129.13     1071.23     61.08 o 
   2   3  13        6.78      -13.25    193.62 o 
   3   3  13       12.06       14.41    206.29 o 
   4   3  13       28.01      275.44    207.45 o 
   5   3  13      407.93      464.45     66.84 o 
   6   3  13      515.79      544.55     68.00 o 
   7   3  13      219.22       28.81     68.00 o 
   8   3  13      225.71      -40.55     84.17 o 
 -18   4  13      277.95      397.60    229.92 o 
 -17   4  13      297.39      278.32     68.57 o 
 -16   4  13     1601.57     1629.03     72.61 o 
 -15   4  13      226.99      332.49     63.96 o 
 -14   4  13      340.34      347.47     63.96 o 
 -13   4  13      132.07       96.81    205.14 o 
 -12   4  13       34.48      -32.27    201.68 o 
 -11   4  13      219.82       12.10    199.95 o 
 -10   4  13      101.01       47.25    182.09 o 
  -9   4  13      145.66      185.55    188.43 o 
  -8   4  13      781.50      712.81     55.32 o 
  -7   4  13     2262.39     2209.88    106.60 o 
  -6   4  13     1765.08     1653.23     66.27 o 
  -5   4  13      262.66      276.59    175.75 o 
  -4   4  13      136.49      -89.32    186.70 o 
  -3   4  13     1139.67     1061.43     57.05 o 
  -2   4  13     1037.46      995.16     58.20 o 
  -1   4  13      680.99      708.77     57.05 o 
   0   4  13      575.03      691.49     57.62 o 
   1   4  13       37.67      292.15    194.19 o 
   2   4  13      658.24      813.07     63.39 o 
   3   4  13      165.12     -222.43    222.43 o 
   4   4  13     3736.14     4684.82    144.06 o 
   5   4  13      407.89      247.21    233.95 o 
   6   4  13       17.33      -78.37    228.19 o 
   7   4  13      437.28      265.07    240.87 o 
 -18   5  13      477.83      309.27    182.38 o 
 -17   5  13      635.46     -302.53    302.53 o 
 -16   5  13      242.91      358.42    232.22 o 
 -15   5  13      717.10      642.51     68.00 o 
 -14   5  13      170.08      124.47    219.55 o 
 -13   5  13     1624.51     1779.43     72.03 o 
 -12   5  13       65.08       55.90    192.46 o 
 -11   5  13      443.16      285.81    201.11 o 
 -10   5  13        3.54     -194.19    194.19 o 
  -9   5  13      468.84      468.48     57.62 o 
  -8   5  13       78.91       83.55    197.07 o 
  -7   5  13      447.52      412.59     56.47 o 
  -6   5  13      408.33      394.15     57.62 o 
  -5   5  13     6529.90     6378.39    263.92 o 
  -4   5  13      336.47      427.57     57.05 o 
  -3   5  13     1152.31     1114.45     61.66 o 
  -2   5  13        5.40      227.04    188.43 o 
  -1   5  13      206.76       76.06    196.50 o 
   0   5  13     1097.97     1000.93     65.11 o 
   1   5  13       17.03      -13.83    214.36 o 
   2   5  13       43.20       90.47    229.34 o 
   3   5  13     2726.82     2858.72    123.32 o 
   4   5  13      146.15      268.53    220.12 o 
   5   5  13      125.55       68.57    219.55 o 
   6   5  13      131.49     -236.26    236.26 o 
   7   5  13     1144.45     1009.43    645.10 o 
 -17   6  13      159.56      137.49     68.82 o 
 -16   6  13       12.62      158.47    211.48 o 
 -15   6  13      854.15      844.19     70.88 o 
 -14   6  13     1410.74     1616.93     73.18 o 
 -13   6  13     1400.87     1521.27     73.18 o 
 -12   6  13     4182.83     4465.85    189.01 o 
 -11   6  13      620.59      590.07     65.69 o 
 -10   6  13     1466.76     1504.56     98.54 o 
  -9   6  13     2143.25     2097.51     97.38 o 
  -8   6  13      238.35      352.08     59.93 o 
  -7   6  13     3094.44     2836.82     96.23 o 
  -6   6  13       24.49       19.02    193.62 o 
  -5   6  13        7.24      138.30    203.41 o 
  -4   6  13      222.37       94.50    205.14 o 
  -3   6  13     3193.30     3080.00     97.96 o 
  -2   6  13      242.15      370.52     63.96 o 
  -1   6  13     1180.14     1165.73     68.57 o 
   0   6  13      672.50      609.08     67.42 o 
   1   6  13      770.66      823.45     68.00 o 
   2   6  13       67.70      214.94    216.67 o 
   3   6  13      202.39      407.98    232.80 o 
   4   6  13       72.99        8.64    229.34 o 
   5   6  13      212.54      141.75     69.72 o 
   6   6  13      444.29      330.13    203.12 o 
 -16   7  13       47.34       35.11    108.33 o 
 -15   7  13     1380.70     1293.66     73.76 o 
 -14   7  13      544.52      534.17     70.30 o 
 -13   7  13      203.10      299.07     66.27 o 
 -12   7  13        0.02      316.36    225.31 o 
 -11   7  13       79.49     -237.99    237.99 o 
 -10   7  13     5960.04     5795.23    237.41 o 
  -9   7  13       91.56     -165.96    224.16 o 
  -8   7  13      234.08      290.42    208.02 o 
  -7   7  13       14.52      209.75    221.85 o 
  -6   7  13        1.25     -235.11    235.11 o 
  -5   7  13      538.21      445.43    248.94 o 
  -4   7  13       76.37     -195.92    239.14 o 
  -3   7  13     1235.58     1390.46     73.18 o 
  -2   7  13       52.50     -235.68    235.68 o 
  -1   7  13       20.08      106.03    224.73 o 
   0   7  13      257.49      305.98    213.21 o 
   1   7  13        4.62       72.03    215.51 o 
   2   7  13      259.05      310.59     65.69 o 
   3   7  13       71.66     -104.30    233.38 o 
   4   7  13        1.97      107.18    227.04 o 
   5   7  13        0.38       85.06    160.77 o 
 -15   8  13      151.73      117.25    206.87 o 
 -14   8  13       43.83      113.52     68.57 o 
 -13   8  13       13.39     -240.87    240.87 o 
 -12   8  13      824.52      772.16     72.03 o 
 -11   8  13      216.90      183.82     68.00 o 
 -10   8  13      201.53      167.69    236.26 o 
  -9   8  13      149.31      117.55    223.00 o 
  -8   8  13      357.89      475.40     67.42 o 
  -7   8  13      322.26       23.05    244.33 o 
  -6   8  13     1121.79     1365.69     74.33 o 
  -5   8  13        6.12      153.86    227.61 o 
  -4   8  13     1211.32     1243.52     73.18 o 
  -3   8  13        1.00     -230.50    230.50 o 
  -2   8  13     1544.09     1464.80     72.61 o 
  -1   8  13        8.04     -192.46    239.72 o 
   0   8  13       51.27     -232.80    232.80 o 
   1   8  13      440.70      440.82     70.30 o 
   2   8  13       60.28       43.93    163.55 o 
   3   8  13     2437.02     2387.36     83.55 o 
   4   8  13       83.15      105.37    217.53 o 
 -13   9  13       14.25       19.64     70.70 o 
 -12   9  13      819.37      940.42     74.33 o 
 -11   9  13      890.17      183.82     81.83 o 
 -10   9  13        5.28     -225.89    249.51 o 
  -9   9  13        4.14      -68.00    246.05 o 
  -8   9  13        1.86      -50.13    232.22 o 
  -7   9  13       87.80       51.29     68.00 o 
  -6   9  13       40.42     -180.36    239.14 o 
  -5   9  13      836.80      989.40     72.03 o 
  -4   9  13      409.58      509.40     72.03 o 
  -3   9  13       36.74       58.78    237.99 o 
  -2   9  13      947.68     -338.25    338.25 o 
  -1   9  13        0.00      252.97    227.04 o 
   0   9  13       22.78       79.52    237.41 o 
   1   9  13      417.65      217.24    254.12 o 
   2   9  13       22.13      -79.89     79.89 o 
 -11  10  13      653.20       84.37    212.92 o 
 -10  10  13       87.60        5.55     86.61 o 
  -9  10  13       72.99      325.00    227.61 o 
  -8  10  13        3.68      -17.86    237.41 o 
  -7  10  13        6.50       88.16    235.11 o 
  -6  10  13      186.02     -257.58    257.58 o 
  -5  10  13       80.40     -237.41    258.15 o 
  -4  10  13      303.18      106.03    256.43 o 
  -3  10  13        1.13       17.86    252.39 o 
  -2  10  13       22.16       54.17    251.82 o 
  -1  10  13      264.95       49.65    209.75 o 
   0  10  13       91.84       15.92    248.94 o 
 -16   0  14     1284.74     1237.76     70.30 o 
 -15   0  14       63.99     -213.78    213.78 o 
 -14   0  14      234.36      131.96    195.34 o 
 -13   0  14      804.83      806.16     58.20 o 
 -12   0  14      961.12      966.93     57.62 o 
 -11   0  14     2472.03     2579.24    108.33 o 
 -10   0  14      210.33      148.67    175.75 o 
  -9   0  14     4795.71     4884.20    213.78 o 
  -8   0  14      281.60      271.98     50.13 o 
  -7   0  14       10.09       70.30    157.31 o 
  -6   0  14      143.63      252.39    171.14 o 
  -5   0  14     8310.04     7717.56    263.34 o 
  -4   0  14     1351.42     1428.50     65.11 o 
  -3   0  14      294.18      178.63    180.36 o 
  -2   0  14      553.14      672.47     53.59 o 
  -1   0  14      647.39      601.59     54.74 o 
   0   0  14     2227.28     2360.27     88.16 o 
   1   0  14     5086.63     5613.14    243.75 o 
   2   0  14      593.89      492.68     61.66 o 
   3   0  14      196.06      382.05    206.29 o 
   4   0  14       59.42      252.97    203.41 o 
   5   0  14      281.22       16.71    226.46 o 
   6   0  14       10.47      210.33    205.72 o 
   7   0  14       15.28      166.53    227.04 o 
 -16   1  14      805.32      909.88     69.15 o 
 -15   1  14       54.78     -127.35    209.17 o 
 -14   1  14      308.88      349.78     59.35 o 
 -13   1  14      163.38      149.25    200.53 o 
 -12   1  14       19.80      -37.46    179.79 o 
 -11   1  14       71.51       83.55    180.94 o 
 -10   1  14      928.33     1003.23     56.47 o 
  -9   1  14      319.89      286.39    178.63 o 
  -8   1  14      370.77      269.68    178.63 o 
  -7   1  14      276.05      219.55     50.13 o 
  -6   1  14      185.62      311.17     49.56 o 
  -5   1  14        1.79      -43.22    172.87 o 
  -4   1  14      697.97      641.93     52.44 o 
  -3   1  14      463.51      520.92     52.44 o 
  -2   1  14      759.53      753.72     55.32 o 
  -1   1  14      566.08      550.88     55.90 o 
   0   1  14      105.51      112.37    183.82 o 
   1   1  14       54.08      143.48    192.46 o 
   2   1  14      289.40      267.37    199.95 o 
   3   1  14       29.17      180.36    196.50 o 
   4   1  14      246.56      246.63     62.81 o 
   5   1  14      116.56      123.89    214.36 o 
   6   1  14       41.72      263.92    217.82 o 
   7   1  14      443.32      316.36    243.75 o 
 -18   2  14       29.71     -224.16    232.80 o 
 -17   2  14       60.43      117.55    217.24 o 
 -16   2  14      171.31      331.91    214.36 o 
 -15   2  14      586.42      753.72     65.69 o 
 -14   2  14      482.67      466.18     61.08 o 
 -13   2  14        7.69       62.81     57.05 o 
 -12   2  14      465.47      580.27     57.62 o 
 -11   2  14       85.93      -12.10    178.06 o 
 -10   2  14       23.53       11.52    187.85 o 
  -9   2  14      146.53      206.29    189.01 o 
  -8   2  14       65.87       28.24    177.48 o 
  -7   2  14      862.46      776.19     54.17 o 
  -6   2  14      783.61      740.47     53.59 o 
  -5   2  14      492.34      567.02     53.01 o 
  -4   2  14      343.37      270.26    182.67 o 
  -3   2  14       74.48      -80.67    175.18 o 
  -2   2  14      138.41      123.89    178.06 o 
  -1   2  14       91.19       36.30    191.31 o 
   0   2  14       89.49       57.05    193.62 o 
   1   2  14       39.08      204.56    191.31 o 
   2   2  14      109.46      157.31    203.99 o 
   3   2  14      142.12      213.78    212.63 o 
   4   2  14      250.08      146.36     64.54 o 
   5   2  14      608.85      572.78     66.84 o 
   6   2  14      140.91       89.89    237.41 o 
   7   2  14       91.05      -28.24    244.90 o 
 -18   3  14       79.01      -27.66    226.46 o 
 -17   3  14      258.99      240.87    235.68 o 
 -16   3  14       80.81      112.94    210.90 o 
 -15   3  14     2623.07     2838.55    114.10 o 
 -14   3  14       33.28      178.06    219.55 o 
 -13   3  14     1021.63     1015.33     64.54 o 
 -12   3  14       89.67       65.11    190.74 o 
 -11   3  14       44.32      193.62    182.09 o 
 -10   3  14      349.12      308.86    191.89 o 
  -9   3  14      516.05      314.05    187.28 o 
  -8   3  14      792.20      848.80     57.62 o 
  -7   3  14     1732.07     1526.46     60.51 o 
  -6   3  14      264.25      103.15    189.58 o 
  -5   3  14      387.22      442.55     55.32 o 
  -4   3  14      481.52      221.28    191.89 o 
  -3   3  14      185.80      195.92    185.55 o 
  -2   3  14     2749.72     2958.41    148.09 o 
  -1   3  14      224.13      219.55    193.62 o 
   0   3  14     1389.84     1366.84     84.71 o 
   1   3  14      196.65      287.54    209.17 o 
   3   3  14     3028.78     2716.97    153.28 o 
   4   3  14     1501.40     1503.98     72.61 o 
   5   3  14     2742.76     2911.16    112.37 o 
   6   3  14        0.11       91.62    233.38 o 
   7   3  14      304.76      354.96    238.56 o 
 -18   4  14       47.35      121.01    246.63 o 
 -17   4  14       36.50     -213.21    225.31 o 
 -16   4  14       47.21      -42.07    227.04 o 
 -15   4  14      129.18      206.29    207.45 o 
 -14   4  14      151.13       99.69     63.96 o 
 -13   4  14       66.29      202.84    198.80 o 
 -12   4  14      361.69      312.90    201.68 o 
 -11   4  14      327.61      221.28     59.35 o 
 -10   4  14      412.60      488.07     59.93 o 
  -9   4  14        4.23      122.74    192.46 o 
  -8   4  14       16.53     -190.16    190.16 o 
  -7   4  14     1051.23     1051.64     58.78 o 
  -6   4  14     1979.81     2157.44     63.39 o 
  -5   4  14      135.68     -107.76    200.53 o 
  -4   4  14       41.16      145.21    186.13 o 
  -3   4  14        5.35      277.17    185.55 o 
  -2   4  14       10.74       25.35    191.31 o 
  -1   4  14      529.06      387.23     59.93 o 
   0   4  14      239.88      272.56    209.75 o 
   1   4  14     1293.35     1409.48     69.72 o 
   2   4  14      110.78     -228.19    228.19 o 
   3   4  14        9.95     -223.58    230.50 o 
   4   4  14       34.85       58.20     65.69 o 
   5   4  14       35.29       44.70    166.21 o 
   6   4  14       31.09     -214.36    247.78 o 
 -17   5  14       29.84       64.54    233.95 o 
 -16   5  14        9.34       78.37    229.34 o 
 -15   5  14       24.91      -16.71    224.16 o 
 -14   5  14      748.23      705.89     68.00 o 
 -13   5  14     1063.52      960.59     69.15 o 
 -12   5  14     1021.29      970.96     68.57 o 
 -11   5  14      351.74      425.84     62.81 o 
 -10   5  14      589.26      688.03     63.96 o 
  -9   5  14      910.34      947.91     63.39 o 
  -8   5  14      674.58      603.32     61.08 o 
  -7   5  14       23.32      -69.15    188.43 o 
  -6   5  14       37.76      226.46    190.16 o 
  -5   5  14      122.66       31.69    198.80 o 
  -4   5  14     2907.41     2766.52    110.64 o 
  -3   5  14       93.08      349.78    198.23 o 
  -2   5  14      903.70      995.16     66.27 o 
  -1   5  14       42.41      240.29    219.55 o 
   0   5  14       19.58      -36.88    225.89 o 
   1   5  14      559.43      462.14     68.00 o 
   2   5  14        0.89       55.90    220.12 o 
   3   5  14      997.02      995.16     69.72 o 
   4   5  14      170.03      288.70    232.22 o 
   5   5  14      221.29      227.04     70.88 o 
   6   5  14        1.30       19.02    246.63 o 
 -17   6  14       15.25     -268.53    268.53 o 
 -16   6  14       16.40      156.16    239.72 o 
 -15   6  14      196.14      194.77     68.57 o 
 -14   6  14      220.53      183.82    209.17 o 
 -13   6  14       61.90      -95.66    223.00 o 
 -12   6  14       68.70       -8.07    219.55 o 
 -11   6  14       77.48     -128.50    219.55 o 
 -10   6  14      332.70      436.79     64.54 o 
  -9   6  14      208.89       71.45    233.95 o 
  -8   6  14        5.88     -216.67    216.67 o 
  -7   6  14       37.19      -55.32    219.55 o 
  -6   6  14      213.89      -62.23    220.70 o 
  -5   6  14      108.59      138.87    217.24 o 
  -4   6  14      699.78      769.85     69.72 o 
  -3   6  14     1863.09     1899.28     74.33 o 
  -2   6  14      506.50      468.48     69.15 o 
  -1   6  14       24.32      234.53    217.24 o 
   0   6  14        1.74       62.81    217.82 o 
   1   6  14        2.43     -227.04    227.04 o 
   2   6  14       95.52      335.37    218.97 o 
   3   6  14      180.34      394.15    240.29 o 
   4   6  14      216.01     -101.42    250.66 o 
   5   6  14        0.05      153.28    247.21 o 
 -16   7  14       59.05     -249.51    249.51 o 
 -15   7  14      272.76      166.53    252.39 o 
 -14   7  14      124.42      177.48    237.99 o 
 -13   7  14       16.13     -229.92    247.21 o 
 -12   7  14       36.59      -81.83    229.34 o 
 -11   7  14     1358.01     1343.21     73.18 o 
 -10   7  14      532.33      550.31     68.57 o 
  -9   7  14      554.28      453.50    245.48 o 
  -8   7  14      403.87      182.09    238.56 o 
  -7   7  14      500.71      127.35    254.12 o 
  -6   7  14      490.26      426.99    240.29 o 
  -5   7  14        1.43     -241.44    241.44 o 
  -4   7  14      402.73      234.53    228.77 o 
  -3   7  14     2961.09     3069.05    111.79 o 
  -2   7  14       15.48       23.63    227.61 o 
  -1   7  14     2680.48     2818.96    126.20 o 
   0   7  14      207.70      140.03    224.73 o 
   1   7  14       77.08      213.78    231.65 o 
   2   7  14      584.47      545.12     72.03 o 
   3   7  14      429.14      390.11    247.21 o 
   4   7  14      105.72     -124.47    244.90 o 
 -14   8  14       63.95     -224.73    247.21 o 
 -13   8  14        0.01      142.33    216.09 o 
 -12   8  14      890.17      973.84     74.91 o 
 -11   8  14     1180.20     1229.12     75.49 o 
 -10   8  14        7.97     -200.53    234.53 o 
  -9   8  14      525.88      342.86    242.60 o 
  -8   8  14      503.77      471.36     70.88 o 
  -7   8  14      236.74      220.12     69.72 o 
  -6   8  14       69.64       -8.07    229.92 o 
  -5   8  14      163.25      287.54    228.77 o 
  -4   8  14     1025.06      889.14     73.18 o 
  -3   8  14       21.76      -24.20    237.99 o 
  -2   8  14     2592.86     2571.75    121.01 o 
  -1   8  14       39.70     -248.36    248.36 o 
   0   8  14       68.72      131.96    235.68 o 
   1   8  14        0.45      143.48    236.83 o 
   2   8  14      307.42      103.72    248.36 o 
 -12   9  14        3.15     -261.04    261.04 o 
 -11   9  14      377.39       54.17    258.73 o 
 -10   9  14       67.23     -229.34    251.82 o 
  -9   9  14      650.84      484.04     73.76 o 
  -8   9  14      912.92     1024.55     75.49 o 
  -7   9  14      712.00      719.72     75.49 o 
  -6   9  14        1.88       60.51    247.21 o 
  -5   9  14      325.96      129.65    269.10 o 
  -4   9  14       29.63      164.80    251.24 o 
  -3   9  14       56.75      225.31    247.78 o 
  -2   9  14       78.04       53.01    250.09 o 
  -1   9  14      379.65      288.70    250.09 o 
   0   9  14        0.32      226.46    229.34 o 
   1   9  14        3.25      -97.38    239.72 o 
  -9  10  14       60.84      222.62    172.48 o 
  -8  10  14        8.44     -151.16    177.30 o 
  -7  10  14       25.06       10.20    172.98 o 
  -6  10  14      192.95       82.41    123.03 o 
  -5  10  14       13.46     -158.91    174.46 o 
  -4  10  14       97.21       95.47    181.12 o 
  -3  10  14     1639.10     1662.71    232.80 o 
  -2  10  14       10.18        9.80     84.71 o 
 -18   1  15      109.78      154.43    236.26 o 
 -17   1  15        0.15      212.06    201.11 o 
 -16   1  15      259.30      190.74     64.54 o 
 -15   1  15      638.45      624.64     66.84 o 
 -14   1  15       24.60      265.07    198.80 o 
 -13   1  15        3.17      -77.79    209.17 o 
 -12   1  15       88.57       74.91    211.48 o 
 -11   1  15      102.24       90.47     56.47 o 
 -10   1  15      953.29      858.60     58.20 o 
  -9   1  15        1.69      -16.71     53.59 o 
  -4   1  15     2733.98     2454.78    106.03 o 
  -3   1  15      465.33      429.87     58.20 o 
  -2   1  15       16.45      304.25    184.97 o 
  -1   1  15      101.89      111.21    186.13 o 
   0   1  15      158.93      217.82     59.35 o 
   1   1  15        8.15      155.01    194.19 o 
   2   1  15      769.69      805.58     66.27 o 
   3   1  15       47.34      -88.16    225.89 o 
   4   1  15     1223.18     1189.36     70.30 o 
   5   1  15      234.42     -226.46    240.29 o 
   6   1  15      341.91      339.98    235.68 o 
 -18   2  15      589.61      620.03     70.88 o 
 -17   2  15      182.70      163.08    224.73 o 
 -16   2  15      249.93      106.03    226.46 o 
 -15   2  15     2026.14     2367.19     98.54 o 
 -14   2  15       87.19       -7.49    216.67 o 
 -13   2  15      529.31      358.42    234.53 o 
 -12   2  15      783.67      696.67     62.81 o 
 -11   2  15      940.77      828.63     61.08 o 
 -10   2  15      113.76      139.45     55.90 o 
  -9   2  15      135.35      313.47    182.67 o 
  -8   2  15      295.60      259.31     56.47 o 
  -7   2  15        5.44      186.13    179.21 o 
  -6   2  15     9423.29     8701.78    287.54 o 
  -5   2  15     4195.56     4110.31    161.35 o 
  -4   2  15       82.03      178.06    183.82 o 
  -3   2  15      487.40      458.11     58.78 o 
  -2   2  15      346.85      135.42    196.50 o 
  -1   2  15       12.83      -27.66    202.84 o 
   0   2  15     1142.42     1369.72     67.42 o 
   1   2  15      169.97     -104.88    224.16 o 
   2   2  15      399.23      203.99    231.65 o 
   3   2  15     2248.83     2266.92     91.62 o 
   4   2  15      361.81      445.43     67.42 o 
   5   2  15     1189.64     1262.54     77.79 o 
   6   2  15       39.72      257.58    229.92 o 
 -18   3  15       59.76        5.19     70.30 o 
 -17   3  15       86.95      -35.73    231.65 o 
 -16   3  15      505.15      493.84     67.42 o 
 -15   3  15      289.27      159.04    221.28 o 
 -14   3  15       17.35      153.86    213.78 o 
 -13   3  15       33.12        0.00    210.90 o 
 -12   3  15        0.54      -85.28    194.19 o 
 -11   3  15       15.23       82.40    199.38 o 
 -10   3  15      281.60      336.52    212.63 o 
  -9   3  15        8.66     -199.38    199.38 o 
  -8   3  15     2725.74     2736.56    118.71 o 
  -7   3  15       57.12      173.45    187.85 o 
  -6   3  15       78.36       80.67    191.31 o 
  -5   3  15     1033.01     1047.60     62.23 o 
  -4   3  15      628.70      533.02     59.93 o 
  -3   3  15        6.33       58.20    193.04 o 
  -2   3  15       86.56       89.32    211.48 o 
  -1   3  15     1342.92     1301.72     71.45 o 
   0   3  15      711.41      655.76     66.84 o 
   1   3  15      210.63     -145.79    229.92 o 
   2   3  15        1.34      111.21    213.21 o 
   3   3  15      147.10      133.11    231.07 o 
   4   3  15       82.69      -78.37    244.33 o 
   5   3  15      122.63      281.20    226.46 o 
 -18   4  15     1194.06     1121.36     78.94 o 
 -17   4  15      128.63       18.44    238.56 o 
 -16   4  15       84.63      -25.93    221.85 o 
 -15   4  15        1.78     -239.14    239.14 o 
 -14   4  15      440.46      501.33     65.69 o 
 -13   4  15      928.33      840.16     67.42 o 
 -12   4  15       88.44      -36.88    213.78 o 
 -11   4  15     1491.54     1562.76     69.15 o 
 -10   4  15        0.17     -211.48    211.48 o 
  -9   4  15     2850.76     2621.89    144.06 o 
  -8   4  15     4148.81     4170.24    205.72 o 
  -7   4  15       23.96      220.12    193.62 o 
  -6   4  15      407.40      273.14     60.51 o 
  -5   4  15      235.38      162.50    211.48 o 
  -4   4  15       71.23     -208.60    208.60 o 
  -3   4  15      466.43      467.33     63.39 o 
  -2   4  15      741.07      715.69     66.27 o 
  -1   4  15        1.40     -217.82    217.82 o 
   0   4  15     3065.61     2776.89    137.14 o 
   1   4  15      592.63      369.37    232.22 o 
   2   4  15       19.31      -82.40    227.61 o 
   3   4  15      552.60      223.00    230.50 o 
   4   4  15     1272.36     1533.95     76.64 o 
   5   4  15       77.98     -208.60    244.33 o 
 -17   5  15      294.31      403.94     73.76 o 
 -16   5  15      103.46     -407.40    407.40 o 
 -15   5  15      125.02     -235.68    235.68 o 
 -14   5  15      100.50       48.98    232.80 o 
 -13   5  15      354.96      425.26     65.11 o 
 -12   5  15     1652.79     1669.36     71.45 o 
 -11   5  15      248.64      224.73    209.75 o 
 -10   5  15     1869.42     1810.54     85.28 o 
  -9   5  15      184.64       64.54    226.46 o 
  -8   5  15      393.32      409.13     65.11 o 
  -7   5  15       84.76     -146.36    218.97 o 
  -6   5  15       27.54      202.26    208.60 o 
  -5   5  15     1940.80     2183.94     81.83 o 
  -4   5  15      937.97      909.30     68.57 o 
  -3   5  15      171.33      -65.11    236.83 o 
  -2   5  15      651.46      810.77     68.00 o 
  -1   5  15     2032.19     2046.22    137.14 o 
   0   5  15      376.84      236.26    234.53 o 
   1   5  15     4306.14     4135.67    161.35 o 
   2   5  15       32.36     -119.86    232.80 o 
   3   5  15       70.95      100.27    247.21 o 
   4   5  15        3.01      168.26    233.38 o 
 -16   6  15       97.11      -14.41     71.45 o 
 -15   6  15       58.16     -182.09    257.58 o 
 -14   6  15     1051.97     1072.38     72.61 o 
 -13   6  15      712.80      775.04     69.72 o 
 -12   6  15      118.00       64.54    232.22 o 
 -11   6  15      286.01      383.20    223.58 o 
 -10   6  15        2.42      -23.05    237.99 o 
  -9   6  15      297.77      189.58    227.04 o 
  -8   6  15       61.86       74.91    220.12 o 
  -7   6  15      109.17     -231.07    234.53 o 
  -6   6  15       95.53      -74.33    224.16 o 
  -5   6  15      339.45      262.19    231.07 o 
  -4   6  15      740.71      947.34     69.72 o 
  -3   6  15      463.54      408.55    233.95 o 
  -2   6  15      742.66      818.84     69.15 o 
  -1   6  15      704.62      598.14     70.30 o 
   0   6  15      285.06       80.10     68.57 o 
   1   6  15      485.14      405.10     70.30 o 
   2   6  15      337.80      438.52    243.75 o 
   3   6  15        0.02      214.94    248.94 o 
 -15   7  15       38.96      -66.27    242.60 o 
 -14   7  15       21.31       55.32    237.99 o 
 -13   7  15      621.90      577.39     73.18 o 
 -12   7  15      124.75     -170.57    248.94 o 
 -11   7  15       52.07       82.98     67.42 o 
 -10   7  15      112.08      146.36    213.78 o 
  -9   7  15      699.63      749.69     70.88 o 
  -8   7  15       36.43       87.01    220.12 o 
  -7   7  15      293.79      266.80    233.38 o 
  -6   7  15      800.51      663.83     71.45 o 
  -5   7  15        1.84     -228.19    228.19 o 
  -4   7  15      210.31       79.52    228.19 o 
  -3   7  15      366.20      399.33     69.72 o 
  -2   7  15      480.15      413.16    234.53 o 
  -1   7  15        0.19     -243.75    243.75 o 
   0   7  15        2.32     -131.96    244.90 o 
   1   7  15        5.11      417.77    231.07 o 
   2   7  15      377.51       76.06    257.00 o 
 -13   8  15       45.95       93.35    236.83 o 
 -12   8  15        6.66      101.99    244.33 o 
 -11   8  15      178.10        0.00    254.70 o 
 -10   8  15      298.15      412.01     71.45 o 
  -9   8  15       78.77     -252.97    252.97 o 
  -8   8  15      170.34      110.06    246.63 o 
  -7   8  15        2.26     -176.91    251.24 o 
  -6   8  15      201.63      -50.71    259.88 o 
  -5   8  15      611.43      448.31    249.51 o 
  -4   8  15      235.49      187.85    252.39 o 
  -3   8  15        0.04      121.01    246.63 o 
  -2   8  15      358.34      435.64     73.76 o 
  -1   8  15       14.42     -184.40    251.24 o 
   0   8  15      215.21      130.81    237.41 o 
   1   8  15      395.90      409.13     75.49 o 
 -11   9  15      642.15      561.83     78.94 o 
 -10   9  15      114.80      142.33     74.33 o 
  -9   9  15       50.08     -224.16    266.22 o 
  -8   9  15        9.88      -18.44    258.15 o 
  -7   9  15       38.95      221.28    242.02 o 
  -6   9  15        0.13       92.20    268.53 o 
  -5   9  15      197.91      213.21    258.15 o 
  -4   9  15        0.85        9.22    261.61 o 
  -3   9  15      302.01      390.11    269.10 o 
  -2   9  15      193.97      104.30    264.49 o 
 -18   0  16     1037.05     1122.51     73.18 o 
 -17   0  16     6187.68     6385.88    273.71 o 
 -16   0  16      146.69       66.27    221.28 o 
 -15   0  16     2575.98     2841.43    107.18 o 
 -14   0  16       32.50      153.28    201.11 o 
 -13   0  16     2723.36     2954.38    114.67 o 
 -12   0  16      310.98      420.08     60.51 o 
 -11   0  16      310.25      266.22     59.35 o 
  -3   0  16     1390.83     1686.07     67.42 o 
  -2   0  16       74.35       -6.91    205.14 o 
  -1   0  16      311.13      183.82    222.43 o 
   0   0  16      332.57      289.85    202.84 o 
   1   0  16     1258.36     1139.22     68.00 o 
   2   0  16       92.02      355.54    215.51 o 
   3   0  16        8.25       92.20     63.39 o 
   4   0  16     1148.21     1199.73     75.49 o 
   5   0  16      308.28      402.21    232.22 o 
 -18   1  16      444.23      333.07    244.90 o 
 -17   1  16        4.68     -245.48    245.48 o 
 -16   1  16      543.15      517.46     66.27 o 
 -15   1  16      681.30      555.49     66.27 o 
 -14   1  16      889.66      984.79     67.42 o 
 -13   1  16      603.24      689.18     63.96 o 
 -12   1  16      510.64      436.79     63.39 o 
 -11   1  16      809.12      853.41     63.96 o 
 -10   1  16       60.63      -47.83    199.95 o 
  -3   1  16      575.98      712.81     63.39 o 
  -2   1  16      720.29      688.03     64.54 o 
   0   1  16       34.60     -191.31    218.39 o 
   1   1  16      352.13      334.22    225.89 o 
   2   1  16      462.18      503.06     66.27 o 
   3   1  16      244.56      146.94    229.34 o 
   4   1  16       97.15      206.87    233.38 o 
   5   1  16      972.04     1098.89     73.18 o 
 -18   2  16       39.21     -103.15    232.80 o 
 -17   2  16       32.88       63.96     69.72 o 
 -16   2  16        1.75      -16.71    229.92 o 
 -15   2  16      153.84      -32.27    224.73 o 
 -14   2  16       61.84      -29.96     64.54 o 
 -13   2  16      191.32      112.94    209.17 o 
 -12   2  16        0.00      284.66    195.92 o 
 -11   2  16      356.13      205.72    205.14 o 
 -10   2  16      326.16      345.17     62.23 o 
  -9   2  16       83.35      135.99    197.07 o 
  -4   2  16        0.41      165.96    204.56 o 
  -3   2  16      690.55      795.79     66.84 o 
  -2   2  16       55.41     -189.01    214.94 o 
  -1   2  16       36.38      -67.42    210.90 o 
   0   2  16        0.73     -123.89    217.24 o 
   1   2  16     1994.04     1945.38     72.61 o 
   2   2  16     2827.03     3380.22    126.20 o 
   3   2  16      546.50      520.92     70.30 o 
   4   2  16      708.76      732.98     76.06 o 
 -18   3  16       14.47       72.03     70.30 o 
 -17   3  16      134.19      -65.11    241.44 o 
 -16   3  16       84.15     -181.52    224.73 o 
 -15   3  16       73.09     -156.74    227.61 o 
 -14   3  16        9.50      175.18    208.02 o 
 -13   3  16      140.78      315.78    227.04 o 
 -12   3  16        8.06      156.74    216.09 o 
 -11   3  16     2211.90     2127.47     84.71 o 
 -10   3  16        3.07      327.88    209.75 o 
  -9   3  16      200.98      280.05    204.56 o 
  -8   3  16     1649.96     1740.82     69.15 o 
  -7   3  16     7135.42     8990.48    333.07 o 
  -6   3  16      831.08      878.19     66.27 o 
  -5   3  16      275.75       91.05    225.31 o 
  -4   3  16     1192.60     1185.32     69.72 o 
  -3   3  16       62.54      -28.81    216.09 o 
  -2   3  16      763.28      817.11     66.27 o 
  -1   3  16       34.84     -176.33    227.04 o 
   0   3  16       15.77     -218.39    218.39 o 
   1   3  16      632.54      -65.69    266.22 o 
   2   3  16      230.95      419.50    229.92 o 
   3   3  16       90.91     -184.97    248.94 o 
   4   3  16      114.57      245.48    243.17 o 
 -17   4  16       97.60      355.54    232.80 o 
 -16   4  16        4.77      -36.88    227.61 o 
 -15   4  16       38.36     -232.22    232.22 o 
 -14   4  16       16.65      280.05    224.16 o 
 -13   4  16      221.08      136.57     65.69 o 
 -12   4  16     2897.06     3128.98    167.11 o 
 -11   4  16      181.56      285.81    220.12 o 
 -10   4  16     1223.55     1225.08     68.57 o 
  -9   4  16      258.24      385.50    214.94 o 
  -8   4  16      656.12      634.44     65.69 o 
  -7   4  16      598.38      701.28     65.69 o 
  -6   4  16        8.96     -214.94    214.94 o 
  -5   4  16      499.55      431.03     66.27 o 
  -4   4  16      162.02      198.80    227.61 o 
  -3   4  16       13.46      -96.81    220.12 o 
  -2   4  16      145.59      228.77     63.96 o 
  -1   4  16       99.29       15.56    225.89 o 
   0   4  16      179.60      163.65    216.09 o 
   1   4  16      192.64      -59.35    233.38 o 
   2   4  16      115.34      173.45    247.21 o 
   3   4  16       10.37     -260.46    260.46 o 
   4   4  16       78.95      203.41    250.09 o 
 -16   5  16       16.50      222.43    225.31 o 
 -15   5  16        0.23     -262.19    262.19 o 
 -14   5  16       28.14     -127.93    231.65 o 
 -13   5  16      959.76     1002.08     71.45 o 
 -12   5  16       85.72      401.06    231.07 o 
 -11   5  16      135.05       70.88     66.27 o 
 -10   5  16      468.68      414.32    238.56 o 
  -9   5  16      370.39      370.52    223.00 o 
  -8   5  16       63.79      106.03     64.54 o 
  -7   5  16      263.40      231.07    223.00 o 
  -6   5  16      162.68      -14.98    221.85 o 
  -5   5  16       28.41      218.39    216.09 o 
  -4   5  16      341.82      374.56    230.50 o 
  -3   5  16        6.01      101.42    223.00 o 
  -2   5  16       23.29      127.35    235.11 o 
  -1   5  16     1944.08     1898.71     76.64 o 
   0   5  16     1006.26     1136.34     74.33 o 
   1   5  16      437.31      598.35    121.59 o 
   2   5  16      316.86     -252.39    252.39 o 
   3   5  16       40.85      172.87    246.05 o 
 -15   6  16      421.83      307.14    264.49 o 
 -14   6  16        1.34     -238.56    239.14 o 
 -13   6  16      730.15      801.55     70.30 o 
 -12   6  16      472.42      217.82    251.82 o 
 -11   6  16       10.12     -242.02    242.02 o 
 -10   6  16       16.63      -24.20    213.21 o 
  -9   6  16        4.74       39.76    228.19 o 
  -8   6  16       48.78      -78.94    225.31 o 
  -7   6  16      660.22      353.23    243.75 o 
  -6   6  16      707.92      568.17     70.88 o 
  -5   6  16      324.14      414.89     68.57 o 
  -4   6  16      158.62       72.03    228.77 o 
  -3   6  16      106.22      106.03    244.33 o 
  -2   6  16      480.96      432.76    243.75 o 
  -1   6  16       22.83      -42.64    235.68 o 
   0   6  16     1252.16     1307.49     78.37 o 
   1   6  16     1052.30      794.63     78.37 o 
   2   6  16      475.87      365.91    254.12 o 
 -14   7  16      540.39      631.56     76.64 o 
 -13   7  16      135.75      -84.13    248.94 o 
 -12   7  16      314.62      328.46     74.33 o 
 -11   7  16       39.99     -129.65    242.02 o 
 -10   7  16      612.29      686.88     72.61 o 
  -9   7  16      422.65      267.95    253.55 o 
  -8   7  16      378.32      415.47    239.14 o 
  -7   7  16      458.60      339.40    257.00 o 
  -6   7  16     1248.00     1187.05     76.06 o 
  -5   7  16      602.37      712.23     73.18 o 
  -4   7  16      137.51     -251.24    251.24 o 
  -3   7  16      811.43      837.85     75.49 o 
  -2   7  16      123.30     -247.78    247.78 o 
  -1   7  16       48.60      288.70    239.14 o 
   0   7  16      220.58       65.69    250.09 o 
 -12   8  16      125.63      -38.03    261.04 o 
 -11   8  16      240.25      314.63     75.49 o 
 -10   8  16     1140.02     1195.70     81.25 o 
  -9   8  16      786.41      702.43     78.37 o 
  -8   8  16      871.51     -372.83    372.83 o 
  -7   8  16       56.09      326.73    251.82 o 
  -6   8  16       24.57      -91.05    268.53 o 
  -5   8  16      137.70     -155.58    267.37 o 
  -4   8  16       33.44       61.08     75.49 o 
  -2   8  16      111.96      112.94    254.70 o 
  -1   8  16      779.68      619.46     79.52 o 
  -9   9  16      607.65      556.07     80.10 o 
  -8   9  16       41.14     -142.91    262.19 o 
  -7   9  16       92.05      123.89    250.09 o 
  -6   9  16     1857.47     1847.42     87.59 o 
  -5   9  16       22.72      267.95    265.65 o 
 -18   1  17      168.27      191.31    236.83 o 
 -17   1  17     2234.28     2430.00    105.45 o 
 -16   1  17     1055.93     1034.35     72.03 o 
 -15   1  17     3906.18     3928.80    155.58 o 
 -14   1  17       85.46     -242.02    242.02 o 
  -1   1  17       37.13      390.69    210.90 o 
   0   1  17     1649.73     1983.99     75.49 o 
   1   1  17       29.60     -101.99    219.55 o 
   2   1  17     1530.93     1405.45     77.79 o 
   3   1  17      112.12      291.58    232.80 o 
 -17   2  17      445.36      323.27    246.63 o 
 -16   2  17      155.62       87.59     70.30 o 
 -15   2  17      501.70      276.59    241.44 o 
 -14   2  17      368.28      138.87    227.61 o 
 -13   2  17      166.67      186.70     63.96 o 
  -1   2  17       33.53       43.79     63.96 o 
   0   2  17      762.70      856.29     68.57 o 
   1   2  17      124.31      172.30    213.21 o 
   2   2  17        5.12      -37.46    229.34 o 
   3   2  17       86.20     -228.19    235.68 o 
 -17   3  17       69.95      197.65    241.44 o 
 -16   3  17       48.92      241.44    236.83 o 
 -15   3  17      190.57       -8.64    220.70 o 
 -14   3  17      100.76      206.29    215.51 o 
 -13   3  17     1490.63     1589.27     72.03 o 
 -12   3  17      452.81      458.11     68.00 o 
  -2   3  17      747.39      930.63     69.15 o 
  -1   3  17     1836.77     2075.04     97.96 o 
   0   3  17      351.50      446.59     68.00 o 
   1   3  17       14.62      -46.10    235.11 o 
   3   3  17      823.83      976.72     77.79 o 
 -16   4  17       26.87     -232.22    236.26 o 
 -15   4  17       61.27      202.26    235.11 o 
 -14   4  17        9.15      281.20    221.85 o 
 -13   4  17     1875.68     1718.92     75.49 o 
 -12   4  17       88.41      -89.32    221.85 o 
 -11   4  17     2404.18     2606.33     93.93 o 
  -4   4  17     1098.98     1147.87     69.72 o 
  -3   4  17        3.73     -176.91    222.43 o 
  -2   4  17     1771.86     1442.90     78.37 o 
  -1   4  17       91.93      159.62    241.44 o 
   0   4  17      112.24      -16.77    173.37 o 
   1   4  17      211.99     -246.05    255.85 o 
   2   4  17      173.52       38.03    249.51 o 
 -16   5  17       11.53     -257.00    257.00 o 
 -15   5  17      127.78      314.63    221.85 o 
 -14   5  17      827.46      760.06     77.79 o 
 -13   5  17       36.06      137.14    218.39 o 
 -12   5  17     2067.63     1993.21     93.35 o 
 -11   5  17      684.56      596.41     70.88 o 
 -10   5  17      365.20      -24.20    232.80 o 
  -9   5  17      429.95      431.60     69.72 o 
  -8   5  17     1397.36     1192.81     73.18 o 
  -7   5  17        6.48     -143.48    234.53 o 
  -6   5  17      955.52      834.39     70.88 o 
  -5   5  17      260.32     -161.92    244.33 o 
  -4   5  17     1167.58     1312.67     73.76 o 
  -3   5  17      447.30       74.33    244.33 o 
  -2   5  17        7.83      186.70    227.04 o 
  -1   5  17        6.19     -182.67    245.48 o 
   0   5  17      538.44      520.92     76.06 o 
   1   5  17        2.98       -9.80    244.90 o 
 -14   6  17      262.59      308.86    250.66 o 
 -13   6  17      273.30      450.62    265.07 o 
 -12   6  17      528.98      347.47    274.29 o 
 -11   6  17     1875.27     1964.40     81.25 o 
 -10   6  17      335.46     -311.75    311.75 o 
  -9   6  17     1385.15     1265.42     73.76 o 
  -8   6  17      256.37      185.55     71.45 o 
  -7   6  17      304.21      157.31    235.11 o 
  -6   6  17       81.89      199.95    220.70 o 
  -5   6  17      209.37      304.25     71.45 o 
  -4   6  17       55.86      127.93    237.41 o 
  -3   6  17      162.80       75.77    227.61 o 
  -2   6  17       57.67      120.43    240.29 o 
   0   6  17      872.93      784.84     79.52 o 
 -13   7  17       33.14      429.87    249.51 o 
 -12   7  17      104.00      -46.68    257.00 o 
 -11   7  17      161.38      113.52    253.55 o 
 -10   7  17      140.05       55.90    273.14 o 
  -9   7  17       16.39       27.66    252.97 o 
  -8   7  17     1004.68     1071.23     80.67 o 
  -7   7  17      445.22      439.67    277.17 o 
  -6   7  17      522.26      666.71     77.79 o 
  -5   7  17      533.33      127.35     84.71 o 
  -4   7  17        0.03      169.41    258.15 o 
  -3   7  17      342.51      323.27    265.65 o 
  -2   7  17      341.99      292.73    261.61 o 
 -10   8  17        0.46       19.02    264.49 o 
  -9   8  17      107.90      236.26     76.06 o 
  -8   8  17      144.81       47.25    265.65 o 
  -7   8  17      218.92      338.25    276.02 o 
  -6   8  17      398.31      443.13    287.54 o 
  -5   8  17      189.47     -269.10    269.10 o 
  -4   8  17      171.26       28.81    278.32 o 
 -17   0  18      102.80       38.03    246.63 o 
 -16   0  18     4280.03     4539.61    203.99 o 
 -15   0  18      157.78      155.01    222.43 o 
 -14   0  18     3739.64     4350.03    165.38 o 
  -1   0  18      868.95      807.31     69.72 o 
   0   0  18      622.06      524.38     73.18 o 
   1   0  18       61.00      155.01    239.72 o 
   2   0  18      812.97     1101.77     76.06 o 
 -17   1  18        9.81      152.70    242.60 o 
 -16   1  18      187.45       38.03    257.00 o 
 -15   1  18       94.45      338.83    231.65 o 
 -14   1  18     1068.19     1135.77     71.45 o 
  -2   1  18        3.12       65.69    218.97 o 
  -1   1  18      252.13      331.34    217.24 o 
   0   1  18       63.25        9.22    257.00 o 
   1   1  18       43.22      337.10    237.99 o 
   2   1  18       36.30      -48.98    265.07 o 
 -17   2  18      212.37       48.40    256.43 o 
 -16   2  18      341.11      384.35     70.88 o 
 -15   2  18      298.21      439.09     72.61 o 
 -14   2  18      116.00       76.06    230.50 o 
 -13   2  18       44.50      270.83    221.28 o 
  -2   2  18     2140.32     2360.27     93.93 o 
  -1   2  18        2.01     -103.15    232.22 o 
   0   2  18      520.31      463.87    262.76 o 
   1   2  18      367.65     -270.26    270.26 o 
 -16   3  18       38.59       23.05     71.45 o 
 -15   3  18      531.26      521.50     74.91 o 
 -14   3  18      167.77      429.87    245.48 o 
 -13   3  18     1064.23      996.89     72.03 o 
 -12   3  18        6.63     -180.36    224.73 o 
  -3   3  18     2226.55     2355.66    101.99 o 
  -2   3  18      661.00      603.32     70.88 o 
  -1   3  18      123.47      344.59    244.33 o 
   0   3  18        3.02       19.02    242.60 o 
   1   3  18        2.54     -259.31    259.31 o 
 -15   4  18       31.31      366.49    235.11 o 
 -14   4  18      147.47        9.22    251.24 o 
 -13   4  18       50.06     -164.23    248.36 o 
 -12   4  18        0.19      369.95    224.16 o 
 -11   4  18        7.06      143.48    233.38 o 
  -5   4  18      366.56      350.93     69.72 o 
  -4   4  18      270.87      -51.29    248.94 o 
  -3   4  18       18.19     -311.17    311.17 o 
  -2   4  18       34.26     -269.10    269.10 o 
  -1   4  18      649.68      591.22     78.94 o 
   0   4  18      253.63      402.21    250.66 o 
 -14   5  18        0.20     -254.70    258.15 o 
 -13   5  18       43.01       76.06    257.00 o 
 -12   5  18      268.28      189.01     74.91 o 
 -11   5  18       26.77       78.94    235.68 o 
 -10   5  18      165.15       17.29    237.99 o 
  -9   5  18       58.63      128.50    243.17 o 
  -8   5  18      260.99      -85.28    251.82 o 
  -7   5  18      316.14      187.85    252.97 o 
  -6   5  18      141.52      318.08    254.70 o 
  -5   5  18      129.04      145.79     70.30 o 
  -4   5  18      284.60      274.87    244.90 o 
  -3   5  18        5.31       46.68    261.61 o 
  -2   5  18      596.42      489.23    274.87 o 
  -1   5  18       72.81       -9.80    258.73 o 
 -13   6  18       12.89      268.53    251.24 o 
 -12   6  18       31.02     -121.01    257.58 o 
 -11   6  18      595.15      493.26     81.83 o 
 -10   6  18       55.32      364.76    250.66 o 
  -9   6  18     2659.50     2772.86    122.16 o 
  -8   6  18      789.12      779.65     80.67 o 
  -7   6  18      543.39      396.45     78.37 o 
  -6   6  18       16.59     -262.76    262.76 o 
  -5   6  18        0.14     -131.96    267.37 o 
  -4   6  18      371.87      396.45     77.22 o 
  -3   6  18      169.93      244.33    250.66 o 
  -2   6  18      618.95      609.08     79.52 o 
 -11   7  18      509.84      623.49     79.52 o 
 -10   7  18     2645.57     2367.19    126.77 o 
  -9   7  18        8.43     -160.19    261.04 o 
  -8   7  18     1129.90     1105.23     82.98 o 
  -7   7  18       25.58      168.84    247.78 o 
  -6   7  18      133.53     -122.74    261.04 o 
  -5   7  18       75.14      276.59    253.55 o 
 -16   1  19      807.20      958.86     74.91 o 
 -15   1  19      109.48      329.86    163.87 o 
 -14   1  19        0.56     -103.15    236.83 o 
  -2   1  19       39.72       57.05    244.33 o 
  -1   1  19      655.02      374.56    260.46 o 
   0   1  19       19.08       48.40    244.33 o 
 -16   2  19      116.36      -77.22    257.58 o 
 -15   2  19      114.57     -224.16    255.27 o 
 -14   2  19        4.73     -227.61    252.97 o 
 -13   2  19      975.33      950.79     76.06 o 
  -3   2  19      910.21      713.96     78.37 o 
  -2   2  19      284.93       28.81    238.56 o 
  -1   2  19      244.23     -122.74    247.78 o 
 -15   3  19       21.29     -104.30    260.46 o 
 -14   3  19      388.83      291.00     73.18 o 
 -13   3  19      156.91      179.21    268.53 o 
 -12   3  19       95.89      388.38    249.51 o 
  -4   3  19      177.40       -9.22    265.07 o 
  -3   3  19      357.40      199.95    263.34 o 
  -2   3  19       28.72      336.52    218.39 o 
  -1   3  19      210.07       -9.80    270.83 o 
 -14   4  19       83.11     -151.55    244.33 o 
 -13   4  19     2116.59     2067.54     87.01 o 
 -12   4  19       13.79     -219.55    262.19 o 
 -11   4  19     1055.93      980.18     80.10 o 
 -10   4  19       44.68      120.43    257.00 o 
  -7   4  19       35.31     -101.42    263.34 o 
  -6   4  19      247.51      371.67    252.97 o 
  -5   4  19      396.84      273.14    266.22 o 
  -4   4  19     1451.60     1783.46     85.28 o 
  -3   4  19      293.86      247.21     74.33 o 
  -2   4  19       36.07       66.84    257.58 o 
 -13   5  19       19.89      220.12    249.51 o 
 -12   5  19      576.96      422.38    261.04 o 
 -11   5  19      246.84      175.75    257.00 o 
 -10   5  19       87.87      192.46    261.04 o 
  -9   5  19      704.16      715.11     78.37 o 
  -8   5  19       31.20     -271.98    271.98 o 
  -7   5  19      448.77      172.87    278.90 o 
  -6   5  19       76.97     -115.82    261.04 o 
  -5   5  19      397.64      445.43    266.80 o 
  -4   5  19       36.57       56.47    260.46 o 
  -3   5  19       24.22      -87.01    266.22 o 
 -10   6  19        0.37     -190.74    259.88 o 
  -9   6  19      127.53      303.10    266.80 o 
  -8   6  19       85.04      368.79    257.00 o 
  -7   6  19      485.43       85.28    295.03 o 
  -6   6  19       36.87      -95.66    258.15 o 
                                                 
